# Supplementary material for: BBSome-deficient cells activate intraciliary CDC42 to trigger actin-dependent ciliary ectocytosis
Source: EMBO Rep. 2024 Nov 25;26(1):36–60. doi: 10.1038/s44319-024-00326-z (PMC11724091; doi:10.1038/s44319-024-00326-z)
Supplement: Supplementary file 3 — Movie EV2 [file 44319_2024_326_MOESM3_ESM.zip › Source data Movie EV2/README.txt.txt]

Movie EV2.
3D visulization of actin polymerization event in the cilium of Bbs4KO/KO MEFs expressing mNeonGreen-ARL13B (green) and LifeAct-TagRFP (red) treated with SAG and vehicle. Time lapse videos were cropped for region of interest and time and rotation of 360° vertically is shown. Playback speed is 24 frames per second. Scale bar, 1 μm.       
