# Supplementary material for: BBSome-deficient cells activate intraciliary CDC42 to trigger actin-dependent ciliary ectocytosis
Source: EMBO Rep. 2024 Nov 25;26(1):36–60. doi: 10.1038/s44319-024-00326-z (PMC11724091; doi:10.1038/s44319-024-00326-z)
Supplement: Supplementary file 5 — Movie EV4 [file 44319_2024_326_MOESM5_ESM.zip]

Archive with 3 entries (2 files):
- Source data Movie EV4/
- Source data Movie EV4/Movie EV4.mp4
- Source data Movie EV4/README.txt.txt
