# Supplementary material for: BBSome-deficient cells activate intraciliary CDC42 to trigger actin-dependent ciliary ectocytosis
Source: EMBO Rep. 2024 Nov 25;26(1):36–60. doi: 10.1038/s44319-024-00326-z (PMC11724091; doi:10.1038/s44319-024-00326-z)
Supplement: Supplementary file 6 — Source data Fig. 1 [file 44319_2024_326_MOESM6_ESM.zip]

Archive with 44 entries (30 files):
- Source data F1/
- Source data F1/A/
- Source data F1/A/MAX_RPE1 BBS4KO_11_R3D.tif
- Source data F1/A/MAX_RPE1 wt_08_R3D.tif
- Source data F1/B/
- Source data F1/B/Source data F1 B.xlsx
- Source data F1/C/
- Source data F1/C/ExM_RPE1 BBS4ko 010_decon_AcTub-scalebar.tif
- Source data F1/C/ExM_RPE1 BBS4ko 011_decon_AcTub-scalebar.tif
- Source data F1/C/ExM_RPE1 WT 06_decon_AcTub-scalebar.tif
- Source data F1/C/ExM_RPE1 WT 07_decon_AcTub-scalebar.tif
- Source data F1/D/
- Source data F1/D/RPE1_BBS1ko_AcTubAF488_PhallTexasRed_control.tif
- Source data F1/D/RPE1_BBS1ko_AcTubAF488_PhallTexasRed_ML141 2h.tif
- Source data F1/D/RPE1_BBS1ko_AcTubAF488_PhallTexasRed_Y27632 2h.tif
- Source data F1/D/RPE1_BBS4ko_AcTubAF488_PhallTexasRed_control.tif
- Source data F1/D/RPE1_BBS4ko_AcTubAF488_PhallTexasRed_ML141 2h.tif
- Source data F1/D/RPE1_BBS4ko_AcTubAF488_PhallTexasRed_Y27632 2h.tif
- Source data F1/D/RPE1_WT_AcTubAF488_PhallTexasRed_control.tif
- Source data F1/D/RPE1_WT_AcTubAF488_PhallTexasRed_ML141 2h.tif
- Source data F1/D/RPE1_WT_AcTubAF488_PhallTexasRed_Y27632 2h.tif
- Source data F1/E/
- Source data F1/E/Source data F1 E.xlsx
- Source data F1/F/
- Source data F1/F/Source data F1 F.xlsx
- Source data F1/G/
- Source data F1/G/MAX_RPE1 WT_Arl13b488_actub555_DMSO_04_R3D.tif
- Source data F1/G/MAX_RPE1WT_Arl13b488_actub555_DMSO_07_R3D.tif
- Source data F1/G/Source data F1 G.xlsx
- Source data F1/H/
- Source data F1/H/Source data F1 H.xlsx
- Source data F1/I/
- Source data F1/I/MEF Bbs4KO_ARL13B488actub647PhallTexRed_DMSO 2h.tif
- Source data F1/I/MEF Bbs4KO_ARL13B488actub647PhallTexRed_ML141 2h.tif
- Source data F1/I/MEF WT_ARL13B488actub647PhallTexRed_DMSO 2h.tif
- Source data F1/I/MEF WT_ARL13B488actub647PhallTexRed_ML141 2h.tif
- Source data F1/J/
- Source data F1/J/Source data F1 J.xlsx
- Source data F1/K/
- Source data F1/K/Fig 1K Western Blots.svg
- Source data F1/L/
- Source data F1/L/Source data F1 L.xlsx
- Source data F1/M/
- Source data F1/M/Source data F1 M.xlsx
