# Supplementary material for: BBSome-deficient cells activate intraciliary CDC42 to trigger actin-dependent ciliary ectocytosis
Source: EMBO Rep. 2024 Nov 25;26(1):36–60. doi: 10.1038/s44319-024-00326-z (PMC11724091; doi:10.1038/s44319-024-00326-z)
Supplement: Supplementary file 6 — Source data Fig. 1 [file 44319_2024_326_MOESM6_ESM.zip › Source data F1/B/Source data F1 B.xlsx]

## Sheet: EV1 B
Cilia length [μm]
RPE1
WT NT	BBS4 KO NT
7.45	1.769
6.539	2.543
3.168	2.623
3.139	2.263
2.171	2.377
9.184	1.952
3.386	3.253
3.987	1.448
2.527	1.971
3.123	1.725
2.637	4.93
4.257	1.985
2.928	2.609
2.451	2.121
1.396	0.657
2.986	1.102
2.64	4.901
3.107	3.146
3.762	1.406
3.649	0.363
2.574	9.048
3.245	0.589
3.216	2.76
3.263	2.706
3.21	4.823
2.31	1.388
2.916	1.307
2.808	1.051
4.539	2.631
5.269	6.087
5.273	0.771
1.36	1.872
5.292	1.195
1.999	1.716
4.198	1.403
1.013	2.245
6.554	1.113
6.609	1.003
3.63	1.351
0.933	7.329
3.249	2.721
3.019	1.246
4.684	1.989
5.368	0.681
5.357	1.77
2.919	1.013
0.483	1.254
3.014	6.394
4.41	0.907
1.677	1.928
0.781	0.212
4.72	1.153
1.607	1.201
4.82	0.319
4.811	0.769
3.661	5.809
0.462	2.934
2.104	1.538
6.392	1.302
2.363	1.254
4.862	3.207
6.956	1.366
3.61	8.366
4.131	5.383
3.395	1.47
3.031	1.821
3.201	1.428
3.949	1.853
3.876	1.186
1.528	3.648
0.407	6.185
4.037	0.256
3.798	0.915
2.52	2.624
5.585	3.406
0.875	2.541
0.957	1.77
3.891	1.558
2.415	2.196
8.065	0.739
2.79	2.376
7.5	3.393
1.464	1.32
3.584	1.947
4.409	8.152
4.203	4.465
1.693	4.472
1.634	1.814
1.603	2.208
0.894	2.618
8.187	5.884
2.601	2.998
3.498	2.934
4.793	4.326
3.493	6.733
0.613	2.255
