# Supplementary material for: BBSome-deficient cells activate intraciliary CDC42 to trigger actin-dependent ciliary ectocytosis
Source: EMBO Rep. 2024 Nov 25;26(1):36–60. doi: 10.1038/s44319-024-00326-z (PMC11724091; doi:10.1038/s44319-024-00326-z)
Supplement: Supplementary file 6 — Source data Fig. 1 [file 44319_2024_326_MOESM6_ESM.zip › Source data F1/E/Source data F1 E.xlsx]

## Sheet: EV1 E
Cilia length [μm]
WT		BBS1 KO		BBS4 KO
NT	Y27632	NT	Y27632	NT	Y27632
4.588	5.547	3.407	3.143	2.878	7.025
4.749	4.883	3.486	1.079	4.151	5.529
4.236	4.939	4.574	4.099	1.868	5.083
4.413	4.426	2.607	4.049	2.628	5.063
3.578	4.202	1.788	4.06	4.818	2.726
3.823	3.163	3.479	4.545	2.888	4.342
3.94	3.405	4.337	5.957	1.645	12.217
2.796	7.373	2.525	3.864	8.283	6.306
7.641	4.036	4.07	4.805	6.408	2.746
5.679	5.988	3.593	7.622	4.262	4.843
6.256	7.986	1.678	4.543	2.272	4.003
7.63	5.135	1.2	3.699	2.873	4.476
4.965	4.591	4.529	4.121	2.699	3.471
3.552	4.899	3.81	3.972	3.592	3.956
5.198	4.882	2.989	4.366	3.739	4.039
4.915	4.916	3.247	5.454	7.43	4.864
4.821	4.583	0.948	3.058	4.773	4.822
3.888	3.284	4.341	3.534	3.584	2.977
3.376	5.455	4.752	3.544	6.927	5.009
1.87	4.205	3.67	3.703	4.72	3.37
4.984	5.455	3.318	2.477	4.81	2.976
3.816	4.609	2.361	4.984	5.01	3.848
4.42	5.265	2.159	4.815	1.216	1.519
4.895	4.219	3.882	3.289	1.623	7
1.575	5.595	4.308	2.727	3.437	3.667
6.34	5.673	1.67	2.475	4.325	1.61
5.136	3.328	4.049	5.648	4.61	6.53
4.689	4.415	3.61	3.109	2.361	5.4
4.635	8.885	0.912	5.512	2.201	6.094
4.056	6.94	2.911	2.935	3.639	3.33
3.414	6.542	5.563	3.118	3.041	1.455
3.139	2.938	3.32	5.835	3.543	2.304
3.404	5.432	7.118	4.576	1.628	4.551
5.892	4.534	4.165	5.244	2.16	2.603
5.892	3.649	2.867	3.117	2.66	6.027
3.775	7.729	3.633	3.349	5.979	4.563
2.205	3.798	4.705	2.587	1.749	3.733
6.45	8.399	4.181	2.363	3.621	2.247
2.992	7.224	3.434	4.637	3.674	7.426
6.855	5.24	4.274	3.963	5.164	4.067
3.314	6.075	3.29	3.952	2.812	5.095
3.342	12.496	4.55	6.153	2.851	5.824
2.672	5.16	3.662	4.637	2.292	2.885
5.841	5.434	3.07	6.281	2.625	6.435
2.52	5.392	3.664	2.53	2.96	4.182
4.566	6.772	4.156	2.906	2.14	4.775
4.523	5.043	2.317	4.033	2.615	5.115
5.781	4.453	2.887	4.128	3.504	4.024
2.798	5.542	2.793	2.725	3.574	2.908
4.349	5.441	2.697	3.142	3.648	11.267
3.73	4.885	2.871	2.7	2.584	3.384
3.184	6.27	3.986	3.966	3.544	3.444
3.851	5.422	2.534	2.488	1.946	6.187
5.41	4.053	1.087	2.888	5.184	4.774
3.227	3.731	3.319	2.998	3.013	6.397
6.16	4.639	2.865	3.127	2.209	4.553
2.786	3.995	6.031	2.988	2.892	4
5.219	6.875	3.647	4.776	2.766	8.551
4.577	6.86	2.204	2.624	2.736	3.634
4.534	6.496	5.158	3.496	3.041	5.987
4.171	5.904	1.948	4.277	6.66	7.304
7.253	6.118	3.563	2.71	7.29	4.422
1.176	6.021	3.274	5.581	4.405	3.706
4.519	3.283	2.231	2.151	1.062	4.102
4.499	5.783	2.699	2.915	1.421	3.35
3.933	1.923	3.548	4.88	6.344	6.211
4.205	10.898	3.652	4.779	1.655	5.967
7.373	11.332	2.788	6.459	2.249	2.293
6.18	5.565	3.19	4.201	2.935	4.003
5.378	5.321	4.652	1.362	4.579	3.541
4.06	7.662	4.249	3.828	4.896	3.932
4.242	5.909	4.205	3.022	2.926	9.066
6.817	2.182	4.645	2.834	5.29	2.618
3.019	5.197	2.814	2.615	0.743	3.762
3.512	4.193	2.219	2.812	2.517	4.296
5.309	4.631	2.53	4.109	3.823	1.076
3.895	2.689	3.031	3.857	5.304	6.942
4.913	4.477	2.596	3.972	2.336	4.337
2.621	5.259	2.317	3.864	1.959	2.48
4.926	2.207	2.59	5.551	4.558	5.55
6.688	5.906	3.852	4.455	2.403	4.575
6.688	3.654	4.307	5.63	2.604	6.112
3.603	2.311	1.41	1.106	2.982	5.222
3.164	3.731	5.148	2.827	2.129	6.522
6.769	3.398	2.024	2.282	1.455	5.185
5.011	3.691	1.274	4.463	4.87	5.271
3.663	5.911	1.361	2.895	2.849	4.468
6.75	2.55	2.715	4.155	4.242	4.145
3.5	3.027	4.214	3.76	1.879	3.779
4.022	2.21	2.608	3.861	1.989	3.855
2.874	2.661	3.339	2.824	4.333	6.218
3.923	4.321	2.405	3.425	4.792	3.191
2.336	3.914	2.129	2.245	2.135	7.266
4.573	3.787	2.989	1.427	3.81	3.027
4.164	4.804	1.317	4.146	3.618	5.068
3.238	4.139	3.219	3.347	5.424	3.339
2.883	3.173	2.376	2.682	4.823	6.704
4.217	4.323	3.234	4.249	4.504	1.868
2.864	3.59	4.249	3.273	3.769	3.9
2.814	1.632	3.268	4.439	2.723	1.168
4.439	1.598	2.691	1.512	5.508	4.385
2.977	2.386	4.306	2.89	5.195	4.121
5.106	5.153	2.585	3.103	3.402	7.438
3.634	2.886	2.468	2.925	2.342	2.641
2.744	4.703	3.195	5.378	1.909	5.058
3.257	2.234	2.953	4.31	6.537	4.154
2.895	4.648	2.284	2.658	4.466	3.258
2.867	3.823	2.677	2.867	5.389	5.33
3.974	2.442	2.315	3.685	2.523	10.311
4.812	1.778	3.403	3.874	3.234	1.546
4.665	5.326	2.313	3.474	1.699	3.692
3.614	6.443	3.362	3.507	1.563	2.032
5.072	4.07	3.289	3.955	2.795	4.519
6.224	2.464	2.606	3.612	4.213	3.034
4.497	3.079	6.172	4.512	4.487	5.036
3.299	3.711	3.198	3.978	3.484	4.083
4.268	2.873	2.972	4.254	2.451	2.991
3.643	3.388	2.661	3.869	4.183	1.018
3.208	3.414	2.347	3.053	1.627	3.137
3.556	4.849	1.805	4.006	2.08	2.867
4.701	3.248	2.3	3.163	2.957	4.65
3.636	4.442	3.136	1.159	3.507	3.335
4.751	2.842	4.068	3.153	2.543	1.92
2.124	4.099	2.124	3.273	2.112	3.828
2.995	3.574	2.271	6.15	3.349	2.124
3.72	4.046	3.159	4.84	3.574	3.335
3.163	3.543	4.172	4.83	2.06	2.3
4.025	2.833	3.68	4.345	1.89	2.598
2.953	4.932	3.375	2.805	1.168	6.115
4.075	3.246	3.885	0.733	1.594	2.635
2.251	6.529	2.951	4.477	1.706	4.343
4.371	4.463	4.206	3.365	2.084	3.489
5.086	2.413	2.172	2.476	3.043	2.874
2.816	6.55	4.007	2.701	2.118	3.594
3.504	4.87	1.362	2.889	3.683	4.477
2.588	4.586	4.15	4.39	2.03	3.098
3.09	7.459	0.85	2.177	3.948	3.49
3.401	7.493	1.606	3.242	2.388	3.965
2.449	5.601	2.098	3.61	5.775	4.526
2.399	4.335	2.026	3.161	2.007	2.478
3.406	4.786	3.439	3.53	2.237	2.597
3.433	3.775	2.867	2.527	1.489	3.041
6.763	2.965	1.696	4.305	2.889	2.231
4.07	5.005	1.31	2.605	2.719	2.053
6.391	3.582	2.468	3.648	2.633	2.124
3.973	7.075	1.496	2.515	1.47	2.873
4.728	5.734	1.58	2.124	2.714	2.161
6.412	5.167	3.254	4.059	3	5.118
4.888	6.302	3.1	3.359	2.178	1.788
1.771	4.363	1.571	3.564	3.796	2.969
4.928	4.217	2.4	5.447	1.765	2.423
3.6	6.273	3.109	2.097	2.131	3.794
3.97	4.579	4.956	3.859	2.617	2.523
4.147	6.07	1.541	3.98	2.769	3.195
3.493	6.843	1.5	3.383	4.194	4.026
7.413	11.318	2.088	3.691	1.938	3.968
9.914	3.164	1.831	3.866	2.518	4.927
7.037	3.55	3.626	3.194	2.202	3.173
2.571	5.048	3.697	4.669	1.917	2.429
2.125	4.813	4.306	3.715	3.376	6.265
6.53	6.555	2.866	5.677	2.09	5.775
12.905	5.621	1.346	2.963	5.048	4.473
5.29	4.705	1.857	4.646	3.835	2.572
5.166	7.594	1.721	2.054	3.097	4.141
4.082	5.057	1.413	2.753	1.862	3.506
4.2	5.363		4.158	2.905	5.607
4.976	7.184			2.938	6.601
3.501	2.961			3.365	10.171
3.9	4.967			3.928	5.197
5.032	6.847			1.889	2.053
4.849	5.183			1.95	2.581
6.368	6.435			4.315	5.932
5.066	5.851			3.402	3.078
7.885	4.477			4.219	2.277
6.292	5.809			2.385	3.153
5.203	5.663			4.052	7.18
4.159	5.2			2.404	3.621
2.638	11.397			1.761	3.85
4.455	6.25			2.019	4.469
4.224	5.223			2.883	4.917
2.648	6.334			5.131	4.046
2.867	4.261			1.805	7.427
3.27	4.888			4.097	3.153
5.679	6.487			5.853	4.752
5.111	5.022			2.578	3.858
4.818	5.104			2.203	3.451
3.05	6.428			1.719	4.262
2.506	5.411			1.587	4.123
2.875	7.417			1.887	2.833
3.589	7.1			2.262	6.708
4.593	5.856			4.968	4.336
5.422	6.16			1.781	4.673
4.162	4.676			4.853	2.337
7.166	4.668			2.089	2.386
5.367	7.437			5.396	3.467
7.912	5.287			2.954	3.398
6.004	5.451			1.789	4.916
3.402	5.528			1.789	3.745
5.253	5.131			3.317	2.383
7.887	8.051			4.729	2.542
6.273	18.882			4.822	0.903
3.586	7.939			5.201	4.857
4.994	5.827			3.529	3.351
2.989	10.413			4.966	4.84
3.366	15.849			2.866	1.699
4.013	2.984			9.027	2.502
4.255	6.859			4.166	5.052
4.101	7.635			2.168	6.097
5.18	5.018			3.099	1.168
3.185	7.765			3.376	6.148
5.065	6.502			2.688	6.66
6.169	6.147			3.242	2.21
5.134	4.15			2.418	5.602
4.543	5.078			1.718	5.799
3.472	5.927			1.769	1.942
3.728	3.862			4.318	3.711
4.514	7.077			1.586	6.222
5.163	5.378			3.427	7.469
6.802	5.231			3.825	4.635
5.736	3.898			4.681	5.698
4.239	7.062			1.287	3.165
4.822	4.438			2.746	3.311
4.544	5.085			2.67	3.733
11.935	4.779			0.888	1.775
4.359	4.443			1.946	2.876
6.813	9.958			3.537	1.985
5.121	6.483			1.751	1.96
4.415	9.864			2.997	3.75
5.01	7.483			2.069	3.147
2.258	3.09			1.827	4.354
4.945	4.454			2.878	2.914
5.881	6.273			1.442	7.409
6.07	5.286			2.918	3.414
5.929	5.791			2.017	4.569
4.33	2.973			3.981	6.065
4.864	5.19			2.744	3.191
7.482	7.65			1.231	3.522
5.859	10.403			1.487	1.062
5.432	2.747			1.926	4.401
1.725	4.806			2.795	2.898
4.363	5.105			1.989	5.143
5.097	5.178			3.184	3.557
3.915	6.404			4.292	3.051
5.826	6.515			4.921	7.35
5.127	3.923				5.577
7.186	5.097
5.669	4.618
7.647	5.656
4.305	4.181
5.491	4.236
4.215	3.898
3.377	5.04
2.873	4.056
4.667
6.505
5.881
6.046
3.407
4.06
7.181
4.327
4.063
8.15
3.868
5.838
2.761
6.188
6.11
2.96
4.471
3.834
4.879
2.19
5.282
6.606
5.108
5.431
6.582
4.019
5.846
6.723
5.733
4.309
6.402
8.072
4.139
5.633
1.994
