# Supplementary material for: BBSome-deficient cells activate intraciliary CDC42 to trigger actin-dependent ciliary ectocytosis
Source: EMBO Rep. 2024 Nov 25;26(1):36–60. doi: 10.1038/s44319-024-00326-z (PMC11724091; doi:10.1038/s44319-024-00326-z)
Supplement: Supplementary file 6 — Source data Fig. 1 [file 44319_2024_326_MOESM6_ESM.zip › Source data F1/F/Source data F1 F.xlsx]

## Sheet: EV1 F
Cilia length [μm]
WT		BBS1 KO		BBS4 KO		BBS9 KO
DMSO	ML141	DMSO	ML141	DMSO	ML141	DMSO	ML141
5.797	3.765	4.761	5.213	2.149	4.363	5.287	5.178
4.727	5.597	2.441	5.011	2.42	6.623	0.845	1.578
4.703	6.805	1.802	2.545	3.7	4.982	3.354	2.448
4.377	4.176	5.17	1.445	6.649	4.374	0.725	2.122
4.937	5.003	1.699	3.953	3.907	4.693	1.346	2.548
4.987	4.435	3.511	4.757	1.956	3.218	0.857	0.966
5.621	5.642	4.163	4.122	3.768	4.106	7.713	1.915
3.815	2.914	2.76	2.568	2.14	4.308	0.462	9.985
5.333	2.095	3.541	6.408	2.359	5.221	1.196	2.287
5.856	6.67	5.875	3.926	4.466	4.061	4.838	2.023
5.152	8.726	5.025	2.455	6.919	8.801	0.783	3.893
5.888	5.8	4.477	4.513	10.145	5.103	1.294	2.899
4.928	4.116	1.863	4.16	1.188	4.667	1.057	1.634
4.349	10.425	4.825	3.817	5.597	3.864	0.3	0.975
4.096	4.421	4.223	3.932	7.278	4.132	1.069	3.896
3.618	13.133	1.276	3.663	7.367	3.837	0.719	0.833
7.383	2.842	5.159	3.642	5.566	5.779	1.614	2.081
6.459	3.796	3.246	2.447	1.82	6.998	2.103	3.23
6.037	5.053	4.631	4.184	5.176	3.275	3.81	2.115
3.609	4.326	3.665	3.646	5.581	5.415	2.321	1.266
4.79	4.685	5.122	2.169	3.396	5.781	5.749	3.191
4.304	4.931	1.871	4.42	4.682	3.606	3.643	2.399
8.71	5.234	5.527	3.398	3.064	6.257	2.73	0.681
5.739	6.14	5.318	4.014	2.879	7.204	4.16	1.542
11.398	5.936	5.12	3.741	4.049	6.532	2.903	2.171
4.607	3.111	3.598	2.312	5.468	4.531	2.055	3.403
2.131	5.61	2.257	3.95	5.007	5.933	3.214	1.169
9.023	6.588	4.717	4.062	3.875	2.96	1.157	0.863
7.172	4.529	3.829	5.287	4.738	5.196	1.738	1.469
2.948	6.056	1.901	2.308	5.714	5.229	3.681	1.908
6.383	5.91	3.114	3.592	2.158	6.734	2.021	1.955
2.756	4.462	3.45	4.24	3.679	2.626	0.956	1.013
4.141	2.869	3.472	2.717	2.124	3.675	2.049	3.61
4.139	2.349	3.465	2.336	3.543	3.782	3.595	2.596
9.485	7.06	4.838	7.294	3.013	3.783	0.616	4.996
8.424	4.211	1.532	4.634	5.006	8.706	2.985	2.621
3.753	6.113	2.519	3.538	3.194	5.445	1.805	1.87
5.185	4.369	3.974	1.86	1.546	2.92	2.1	2.121
7.046	4.52	3.932	5.071	4.283	3.517	2.866	2.51
4.739	7.279	4.205	4.365	3.234	5.719	3.439	0.913
3.656	5.913	5.091	2.648	4.961	6.12	2.23	2.174
4.206	4.552	2.521	4.166	3.43	3.092	5.4	2.046
5.305	4.789	3.569	3.92	3.595	4.874	3.283	2.961
3.672	4.96	3.103	3.054	5.725	2.967	0.871	5.301
10.14	4.354	3.549	3.131	3.049	7.999	1.562	2.839
7.018	4.436	3.186	3.203	5.356	4.877	1.983	3.172
11.185	5.992	4.162	5.238	2.781	5.153	1.475	3.266
4.322	4.283	1.645	3.627	1.292	3.413	2.913	3.895
5.298	5.852	2.655	4.737	2.129	5.868	2.06	4.467
5.762	4.15	1.168	4.324	4.849	4.902	0.881	3.56
5.551	5.883	1.38	4.412	4.487	4.306	2.159	5.054
6.699	6.345	3.826	1.729	3.751	3.662	4.09	3.453
4.204	4.198	2.783	3.912	5.463	6.392	2.233	3.512
10.077	4.692	4.134	3.099	3.332	5.799	1.985	2.353
4.073	4.545	4.04	2.139	3.084	7.587	2.992	3.293
1.707	4.64	3.67	4.881	3.27	5.688	2.333	2.933
2.86	4.864	4.2	3.176	6.554	5.917	1.88	5.06
7.208	6.02	2.653	3.191	2.398	6.855	1.96	5.109
6.943	4.991	2.285	4.177	4.667	2.072	3.819	3.998
5.074	4.53	4.812	4.607	3.981	1.409	1.842	6.457
2.205	7.286	2.978	3.718	5.283	4.589	1.051	10.352
3.187	3.481	5.864	7.984	2.396	4.629	1.155	4.183
9.104	2.522	3.08	5.264	5.805	4.765	1.55	5.591
6.178	2.146	2.751	2.366	2.018	4.565	1.83	1.174
7.529	4.828	5.163	4.838	2.564	4.826	2.186	4.219
5.133	5.806	2.967	3.249	2.028	7.461	3.387	3.286
6.239	3.733	3.288	3.022	4.188	7.056	2.15	4.939
4.879	5.941	2.844	3.883	3.571	3.657	0.531	2.626
3.593	3.233	3.902	2.059	2.272	1.321	0.838	3.82
4.902	7.65	2.562	2.201	2.578	5.148	1.848	3.725
2.761	4.283	2.688	2.556	4.402	5.371	3.177	6.798
11.731	2.804	5.441	3.092	4.559	8.312	3.455	3.449
4.984	3.449	2.473	5.33	3.064	6.087	2.474	1.063
2.965	3.693	5.025	2.971	2.313	3.213	3.048	5.097
6.796	3.244	3.515	3.938	2.867	3.35	2.554	2.273
4.165	3.364	3.208	3.313	4.839	3.265	2.173	2.048
6.402	2.868	3.901	3.597	3.596	6.266	1.429	6.862
5.883	6.594	2.843	7.172	2.524	4.873	6.275	10.235
6.016	3.62	1.629	2.392	2.882	9.324	3.262	4.837
1.86	2.649	5.779	4.13	3.095	4.763	2.357	4.136
7.552	3.168	4.07	2.456	2.031	5.786	2.316	5.884
3.982	3.486	3.073	6.519	5.611	5.555	2.037	3.378
5.857	2.847	3.469	4.968	3.504	6.571	3.585	2.385
6.285	1.731	3.273	6.692	4.459	5.743	2.65	4.833
6.122	4.018	3.803	4.396	5.08	3.591	1.768	4.241
5.205	2.617	3.804	4.891	2.028	3.635	3.916	10.359
5.303	3.476	3.193	3.51	3.789	5.846	5.086	4.986
3.929	5.234	3.664	2.508	4.235	5.446	0.949	1.992
4.336	1.681	3.199	2.384	3.319	5.455	1.367	5.594
2.922	3.225	2.837	3.02	4.543	6.281	1.945	6.817
3.71	3.45	1.565	2.334	1.83	5.835	0.826	5.847
3.166	2.227	3.937	6.289	2.329	2.242	5.356	3.847
4.974	3.984	2.856	2.136	3.939	6.722	3.544	6.289
4.873	3.282	3.261	6.006	1.904	1.857	1.441	3.85
2.311	3.326	4.884	3.977	1.805	6.261	2.452	8.308
3.419	2.018	3.862	5.409	3.132	5.392	3.454	4.08
4.272	3.251	3.532	2.038	7.534	3.817	3.257	1.593
3.273	3.352	3.74	2.049	1.6	3.169	3.889	2.489
4.692	3.008	4.087	3.42	4.205	6.008	3.126	3.651
3.08	4.354	2.401	3.395	3.758	3.993	3.665	6.069
5.83	3.622	2.155	2.322	2.537	3.051	5.009	3.374
4.672	3.767	4.097	2.414	2.378	4.576	1.284	4.206
12.144	5.249	2.59	3.292	4.939	3.98	1.332	4.101
4.711	5.301	2.268	3.659	2.208	2.275	4.669	4.047
1.663	5.734	1.471	3.18	4.491	4.261	1.112	5.836
3.84	5.335	2.299	3.01	3.371	4.709	1.513	2.516
4.824	3.283	5.441	2.742	3.414	3.338	1.756	2.024
3.013	2.409	2.442	4.522	6.523	5.87	1.135	3.235
4.216	3.219	4.166	4.945	6.602	8.317	4.128	2.537
3.347	5.628	2.789	1.911	3.292	3.859	0.743	3.765
2.263	3.88	1.805	5.029	5.591	4.215	2.893	5.152
3.496	4.16	4.241	2.683	5.451	6.817	6.288	4.561
5.222	4.595	4.158	3.729	2.097	3.416	3.001	1.15
3.289	3.055	2.247	3.38	1.701	5.457	5.511	3.328
3.688	2.325	2.269	3.758	3.375	3.667	1.609	1.38
3.81	3.932	4.308	3.893	0.958	8.497	2.281	2.891
3.823	2.613	2.018	2.79	3.573	5.133	3.876	3.631
5.037	6.027	2.731	4.739	4.354	4.606	3.007	5.371
3.211	3.888	2.042	2.706	2.923	5.612	1.537	4.193
6.381	7.063	3.173	2.959	1.394	3.662	1.685	4.233
4.74	5.021	2.795	5.447	2.367	4.391	1.218	6.217
2.174	2.139	2.463	3.406	6.53	3.936	2.67	6.398
2.065	1.254	3.328	4.611	5.009	2.674	2.107	10.849
3.428	4.552	4.391	2.056	2.966	8.398	2.758	2.88
3.874	3.752	3.761	2.242	4.43	4.627	6.415	2.388
3.364	3.88	5.526	3.744	5.437	4.936	4.465	3.57
5.056	1.705	1.929	1.912	3.617	3.817	5.81	2.066
3.246	2.987	2.78	3.305	2.862	5.956	4.575	1.111
5.917	3.995	2.474	3.055	3.944	3.895	3.558	4.044
3.397	5.969	2.348	3.258	3.119	3.877	1.83	5.32
3.355	7.223	4.784	3.287	2.517	2.491	2.876	1.746
3.186	3.933	3.911	3.387	4.26	4.097	3.325	5.658
1.769	5.407	3.07	5.755	2.313	2.819	5.326	7.149
3.551	7.369	5.801	1.352	2.343	4.535	10.242	5.014
4.119	4.882	4.629	1.489	2.127	2.067	7.544	3.669
3.345	2.943	2.424	3.114	3.048	4.588	2.723	5.069
3.832	4.721	2.659	2.323	4.946	3.871	3.07	4.931
3.859	5.461	3.294	2.474	4.153	1.626	7.818	5.109
6.675	4.904	3.048	2.371	1.999	3.665	2.183	3.585
5.325	4.715	1.828	3.248	2.747	1.699	2.048	4.201
11.735	3.334	5.566	3.765	1.814	5.068	1.186	3.92
3.957	5.522	2.638	3.58	1.995	2.53	2.83	4.098
1.695	4.964	1.751	1.962	2.568	3.646	3.732	6.136
6.018	3.692	2.336	4.709	1.207	4.115	5.085	2.82
6.111	2.838	2.755	3.242	2.583	2.628	5.158	1.36
5.051	2.653	3.413	3.637	3.568	4.336		6.334
5.049	5.564	3.01	4.054	2.59	3.757		4.16
4.22	4.506	4.646	3.441	4.087	2.043		9.61
4.849	5.123	4.933	2.599	2.647	2.557		4.384
4.765	5.914	1.863	4.035	1.699	6.745		3.585
6.397	2.96	3.21	3.266	2.568	5.99		9.643
5.836	6.523	1.473	2.298	3.569	2.315		4.169
4.374	5.261	3.381	2.344	4.271	4.341		8.501
5.561	5.679	3.125	4.405	3.452	6.04		6.055
4.598	6.645	2.644	3.796	2.23	6.667		4.515
5.373	7.552	3.33	1.822	3.564	5.009		6.164
3.772	2.23	2.303	2.666	2.238	1.758		4.962
7.176	6.398	4.075	7.389	3.3	1.593		5.235
3.638	4.391	1.453	6.096	2.814	2.902		2.297
4.71	4.653	4.199	2.242	1.374	3.398		7.069
5.726	5.441	3.485	2.547	2.817	3.337		5.709
5.043	5.808	1.829	2.108	2.667	5.225		5.027
4.7	6.126	4.089	4.467	2.999	2.148		5.234
6.887	4.876	4.771	5.473	1.954	4.878		9.034
3.618	6.452	2.618	4.483	1.772	4.592		3.081
6.531	5.984	3.252	4.209	2.559	6.122		5.476
8.268	2.707	4.828	4.531	2.576	4.491		5.256
5.627	3.271	2.767	4.246	4.413	6.011		5.495
6.636	2.523	2.654	5.699	1.623	3.229		5.693
3.898	4.587	2.354	2.778	4.273	4.661		2.936
6.614	5.662	1.03	5.298	5.933	2.211		7.742
5.926	5.18	2.861	5.082	3.08	2.991		7.429
4.74	4.969	2.221	2.255	4.375	2.249		5.828
5.732	1.999	2.401	2.872	2.679	6.058		2.517
5.097	3.871	7.812	4.522	4.678	7.499		3.538
3.991	6.556	3.181	3.099	3.83	5.87		3.811
3.652	6.832	3.273	5.663	4.273	3.41		7.258
4.973	2.811	3.43	4.593	2.244	2.46		6.892
5.246	5.015	3.847	3.288	1.858	1.858		3.034
3.142	7.303	2.746	3.842	4.216	4.765		4.639
6.111	6.102	2.903	5.361	1.374	4.259		5.537
6.287	6.17	1.805	1.609	4.207	5.58		7.857
8.388	4.099	2.254	1.976	2.645	5.558		5.395
3.963	6.887	0.821	4.871	3.323	4.769		3.3
7.185	7.268	1.378	2.617	4.142	3.414		3.311
4.236	5.447	4.714	3.186	3.925	3.135		3.759
5.893	4.85	2.881	1.801	4.706	4.961		3.506
5.728	6.792	2.702	2.802	0.956	4.485		3.638
3.682	5.495	3.068		2.163	3.266		5.57
6.395	5.022	4.278		2.149	4.013		1.578
6.9	4.979	2.632		3.84	3.437		5.567
6.278	5.865	3.57		3.511	3.7		4.77
9.192	5.764	2.734		4.46	3.536		7.352
3.379	4.923	7.45		4.618	1.157		2.904
2.991	5.492	3.023		1.879	6.941		2.474
4.261	3.376	5.431		3.041	6.731		2.561
5.846	3.193	2.161		4.292	1.699		5.775
5.244	1.911	1.891		0.956	2.048		3.001
5.388	3.567	2.936		1.593	2.794		6.332
6.669	6.316	4.729		2.506	5.81		7.829
4.861	5.956	3.241		1.764	3.429		2.267
5.273	5.75	3.172		4.502	6.578		7.179
5.179	5.915	3.925		1.861	1.212		4.441
6.019	6.587	1.725		2.07	5.462		6.57
6.015	5.994	3.438		1.318	5.786		4.207
6.701	3.506	3.823		1.523	5.077		5.886
1.909	7.793	0.743		1.411	6.866		4.991
5.427	7.278	2.815		4.588	4.334		3.477
6.384	7.243	3.931		2.047	7.62		3.893
3.91	3.078	1.369		3.181	4.638		3.025
3.948	5.285	2.581		1.957	4.302		6.404
10.519	6.861			2.567	4.478		7.103
5.328	4.633				5.273		3.215
4.693	4.675				4.913		5.131
4.693	3.294				5.232		2.386
4.798	4.423				5.678		5.75
5.022	3.506				4.021		6.321
5.599	4.9				6.58		2.907
4.085	3.962				3.996		9.922
9.506	5.859				3.043		4.53
4.701	7.461				4.36		5.235
2.124	5.769				7.552		4.232
2.867	4.883				4.983		5.366
5.532	4.563				2.518		5.818
5.923	7.124				4.467		4.789
5.771	3.418				7.663		5.574
2.725	6.608				8.481		2.875
4.36	3.952
4.363	2.975
5.965	6.74
6.879	7.176
5.33	5.581
1.787	3.324
5.993	5.139
4.565	6.336
4.501	3.914
5.018	3.316
3.386	3.512
5.823	4.279
5.907	5.375
5.239	5.334
3.336	3.133
3.493	3.292
5.012	6.061
6.22	6.167
3.817	3.833
4.478	4.756
3.985	2.909
2.808	1.997
6.024	4.798
6.462	4.944
3.45	7.268
5.804	3.757
	5.043
	5.143
	4.49
	5.632
	4.879
	5.127
	1.593
	5.445
	1.929
	6.033
	5.879
	6.075
	5.175
	5.703
