# Supplementary material for: BBSome-deficient cells activate intraciliary CDC42 to trigger actin-dependent ciliary ectocytosis
Source: EMBO Rep. 2024 Nov 25;26(1):36–60. doi: 10.1038/s44319-024-00326-z (PMC11724091; doi:10.1038/s44319-024-00326-z)
Supplement: Supplementary file 6 — Source data Fig. 1 [file 44319_2024_326_MOESM6_ESM.zip › Source data F1/G/Source data F1 G.xlsx]

## Sheet: foci definition
Foci definition		Intensity line scans in Image J starting from cilia base and ending at cilia tip
RPE1 WT		with substracted background
Cilia with foci			TOP MERGE				Cilia wo foci			BOTTOM MERGE
Distance_(microns)	Actub	ARL13b					Distance_(microns)	Actub	ARL13b
0	89.8821	95.9238					0	82.53	100.402
0.10619	150.105	162.732					0.10619	98.3015	125.873
0.21238	192.949	208.395					0.21238	108.332	140.497
0.31857	216.735	218.659					0.31857	125.26	143.464
0.42476	222.477	215.243					0.42476	149.947	140.498
0.53095	215.812	201.32					0.53095	176.26	146.056
0.63714	206.607	176.725					0.63714	196.106	158.282
0.74333	189.131	164.371					0.74333	204.852	169.993
0.84952	186.591	141.225					0.84952	204.168	176.779
0.95571	186.71	110.392					0.95571	198.243	181.254
1.0619	189.034	104.462					1.0619	191.482	178.068
1.16809	200.494	111.182					1.16809	191.948	167.616
1.27428	205.098	129.259					1.27428	193.829	151.065
1.38047	211.762	147.196					1.38047	189.008	146.869
1.48666	222.394	160.188					1.48666	191.809	140.066
1.59285	225.312	166.448					1.59285	189.675	143.131
1.69904	224.726	159.493					1.69904	192.927	133.04
1.80523	223.745	159.881					1.80523	193.686	129.957
1.91142	219.88	152.474					1.91142	192.376	131.206
2.01761	207.219	132.208					2.01761	198.324	134.805
2.1238	203.576	116.89					2.1238	190.272	139.141
2.22999	211.839	123.082					2.22999	191.045	152.711
2.33618	220.859	147.671					2.33618	191.344	151.661
2.44237	214.199	158.745					2.44237	183.219	154.393
2.54856	196.514	162.637					2.54856	161.197	151.752
2.65475	177.7	159.868					2.65475	147.802	144.758
2.76094	160.506	160.518					2.76094	137.927	127.931
2.86713	140.04	169					2.86713	136.251	114.942
2.97332	113.528	179.275					2.97332	129.174	101.899
3.07951	89.9328	196.957					3.07951	117.986	101.028
3.1857	71.2695	221.511					3.1857	102.377	105.235
3.29189	53.1049	230.271					3.29189	75.2284	109.85
3.39808	34.6098	208.638					3.39808	45.7329	104.706
3.50427	20.2508	146.764					3.50427	24.4502	87.5782
