# Supplementary material for: BBSome-deficient cells activate intraciliary CDC42 to trigger actin-dependent ciliary ectocytosis
Source: EMBO Rep. 2024 Nov 25;26(1):36–60. doi: 10.1038/s44319-024-00326-z (PMC11724091; doi:10.1038/s44319-024-00326-z)
Supplement: Supplementary file 6 — Source data Fig. 1 [file 44319_2024_326_MOESM6_ESM.zip › Source data F1/H/Source data F1 H.xlsx]

## Sheet: EV1 H
ARL13B fraction at the cilia tips in RPE cells
WT		BBS4 KO
DMSO	ML141	DMSO	ML141
0.061	0.049	0.115	0.208
0.044	0.07	0.107	0.18
0.047	0.076	0.226	0.3
