# Supplementary material for: BBSome-deficient cells activate intraciliary CDC42 to trigger actin-dependent ciliary ectocytosis
Source: EMBO Rep. 2024 Nov 25;26(1):36–60. doi: 10.1038/s44319-024-00326-z (PMC11724091; doi:10.1038/s44319-024-00326-z)
Supplement: Supplementary file 6 — Source data Fig. 1 [file 44319_2024_326_MOESM6_ESM.zip › Source data F1/J/Source data F1 J.xlsx]

## Sheet: EV1 J
Cilia length [μm]
MEFs
WT DMSO	Bbs4 KO DMSO	WT ML141	Bbs4 KO ML141
2.674	2.759	2.632	2.018
3.648	2.558	2.971	2.504
3.714	2.291	2.711	2.517
3.406	2.104	2.917	3.626
3.206	0.848	2.989	2.087
3.499	1.604	2.864	1.115
3.356	1.894	2.692	1.593
3.597	1.49	3.3	2.354
3.04	1.937	2.441	2.439
3.233	2.05	1.825	2.363
3.159	2.281	2.702	2.808
2.629	2.676	2.713	2.423
3.729	2.051	1.218	2.918
3.483	2.335	3.23	2.354
2.642	2.607	1.292	3.457
2.576	2.906	3.772	1.392
3.03	2.179	2.572	2.595
1.411	2.124	2.589	2.386
2.082	2.462	2.197	3.311
3.096	2.503	2.604	1.75
2.831	2.62	1.594	2.623
3.212	4.117	2.113	2.525
2.46	3.198	1.487	1.645
3.046	2.542	2.534	1.277
2.265	2.931	2.63	1.917
3.951	2.575	1.234	2.292
3.246	2.431	2.03	2.692
3.922	2.669	3.073	1.574
3.444	2.768	3.186	1.65
2.944	2.098	2.562	3.159
3.406	2.018	2.339	3.292
1.873	1.958	1.289	2.253
3.15	2.421	3.405	3.209
3.433	2.986	2.7	2.98
2.802	1.843	2.596	1.706
3.535	1.868	2.016	3.228
3.789	2.001	3.413	2.059
3.6	2.042	2.851	2.751
2.423	3.183	2.77	3.343
3.905	2.558	2.286	1.758
3.511	1.913	3.164	3.038
5.271	1.772	2.364	2.727
3.076	3.248	1.609	2.549
2.327	2.23	2.734	1.214
6.047	2.642	2.859	3.12
3.01	2.68	2.829	4.672
3.657	1.85	1.584	2.834
3.222	2.205	2.739	1.87
2.991	3.342	2.927	2.465
3.009	2.5	2.564	2.508
3.022	2.078	2.693	1.674
3.029	2.69	2.808	3.454
3.479	2.181	2.265	2.477
2.847	1.302	1.67	2.446
2.124	1.989	2.21	3.2
3.107	2.8	2.747	2.799
2.727	1.933	3.088	3.08
2.481	1.971	2.422	2.435
3.218	1.725	3.632	2.918
2.994	3.287	2.525	2.168
2.466	3.135	2.761	2.314
2.988	2.274	2.077	2.503
2.914	2.254	3.907	3.035
3.111	3.117	3.284	2.763
2.928	3.1	3.434	2
3.461	2.727	1.919	2.973
3.108	2.422	2.035	2.973
3.397	2.59	3.101	3.039
3.871	1.692	2.906	3.13
3.046	2.758	2.274	2.871
2.702	2.12	2.043	3.235
2.454	3.927	2.448	3.602
3.86	2.02	2.956	2.939
3.829	2.337	2.054	3.054
2.628	2.42	2.246	3.125
2.694	2.497	2.582	2.371
3.095	2.61	2.042	3.812
2.553	3.703	2.025	1.722
2.504	2.144	3.578	2.51
1.893	3.074	1.991	2.74
2.722	3.081	2.201	2.318
1.697	2.966	2.446	2.311
1.602	1.886	2.384	3.524
2.788	1.63	2.949	2.101
2.645	2.553	2.606	2.688
3.127	3.357	3.008	3.942
3.1	2.077	2.497	1.943
4.316	1.684	3.321	3.729
2.266	2.178	3.143	2.523
3.036	3.244	2.289	3.668
2.231	4.81	3.107	1.902
2.601	2.1	2.383	2.32
2.089	2.606	2.663	2.834
2.981	2.519	1.6	2.127
2.203	2.89	1.671	1.932
2.912	3.183	2.481	1.845
2.853	2.554	2.184	2.25
3.158	2.128	2.986	2.076
4.281	2.514	2.987	2.952
3.359	2.185	2.275	3.015
3.203	1.235	1.538	2.082
3.122	1.482	2.549	2.611
3.441	2.152	2.511	2.328
3.197	2.494	2.413	3.774
2.277	2.366	2.552	3.61
3.396	1.461	3.179	1.791
2.717	3.831	1.932	1.349
2.425	1.699	1.852	3.969
2.799	2.245	2.412	4.556
2.461	1.561	3.741	3.993
2.922	1.726	1.876	2.495
2.634	4.266	2.732	2.735
2.812	2.518	1.734	2.311
3.202	1.895	2.75	4.016
2.576	2.296	2.946	3.715
1.633	2.502	2.439	4.423
3.201	2.242	3.552	2.277
3.12	2.714	2.436	2.427
2.681	3.533	3.106	3.018
1.747	3.032	2.841	2.561
3.019	3.287	2.7	3.09
2.299	2.445	3.696	3.103
2.453	2.795	2.063	3.161
3.198	1.341	2.941	2.629
6.383	2.094	3.024	3.314
1.13	4.573	1.652	2.989
2.454	1.928	2.386	3.08
2.581	2.493	2.883	2.788
2.632	1.734	2.83	2.709
2.53	2.415	3.334	3.21
3.427	1.448	1.73	3.465
4.553	2.717	3.213	3.152
2.416	1.332	2.065	2.425
3.126	1.993	1.86	3.342
4.803	0.956	1.888	3.08
2.668	1.096	3.076	3.351
3.886	1.209	3.747	2.406
2.325	1.456	2.023	2.908
1.989	1.035	2.606	2.513
2.304	1.746	2.224	2.844
2.915	3.829	1.442	2.038
3.132	2.05	3.007	2.611
1.96	2.107	3.385	3.221
2.705	1.334	3.163	2.697
2.145	1.96	2.853	3.335
2.523	2.475	2.45	2.043
3.888	1.295	2.986	2.909
3.125	2.681	1.72	1.364
2.607	1.908	3.122	2.7
2.492	1.937	3.285	1.796
2.589	1.254	2.269	1.973
3.098	0.768	1.316	2.265
2.664	1.32	2.737	1.505
2.883	1.406	1.981	2.199
2.88	0.871	2.521	2.486
2.876	1.38	2.062	2.76
2.257	2.18	1.459	2.222
2.367	1.39	1.622	2.282
2.329	3.14	2.804	2.206
2.094	0.531	1.911	1.925
1.247	1.837	1.229	1.798
2.802	2.001	1.579	1.991
2.732	2.073	1.585	3.922
2.511	1.779	1.927	2.125
2.69	0.689	1.544	3.172
2.468	1.232	1.538	0.966
3.3	1.57	2.09	1.505
2.129	1.567	2.489	0.825
1.782	1.426	2.141	2.058
3.678	1.75	1.677	2.537
2.83	1.274	1.958	2.199
3.209	4.356	3.259	2.966
3.08	3.137	1.84	1.985
3.122	1.334	2.581	2.265
3.781	0.425	2.579	2.658
3.032	1.394	2.893	2.382
2.761	1.512	1.473	2.064
2.551	1.391	1.752	2.556
2.57	0.913	2.412	2.766
3.236	2.398	2.936	2.842
1.613	2.544	2.165	1.637
3.305	1.64	2.703	2.736
3.193	1.805	3.958	3.208
4.014	1.29	3.75	2.155
3.622	2.364	2.761	2.025
2.915	1.318	2.456	2.3
2.405	2.151	2.497	2.395
3.676	2.156	1.768	1.938
3.008	1.765	2.135	1.996
2.398	1.92	2.589	0.761
3.386	0.663	2.339	3.001
1.907	2.172	2.125	2.652
2.944	0.857	2.524	2.761
1.702	2.069	3.329	2.582
1.441	2.055	2.703	2.385
2.64	1.101	3.339	1.502
2.901	0.758	1.724	1.308
2.761	1.935	3.317	1.656
1.878	0.99	2.955	3.439
4.324	1.932	1.284	2.416
3.105	1.537	2.502	2.696
2.235	1.037	1.785	1.703
1.556	1.814	2.88	2.467
2.776	1.967	2.771	2.555
2.808	2.852	2.098	2.213
2.357	1.782	2.172	2.134
2.457	0.637	2.789	3.822
1.18	1.716	1.601	2.189
3.569	1.792	1.957	2.723
0.319	1.678	1.911	0.956
1.953	2.266	0.868	2.51
2.312	1.264	2.037	2.336
2.483	1.458	1.276	1.704
3.621	2.248	1.071	2.815
4.086	1.884	2.29	2.327
3.218	1.91	2.197	1.736
6.862	1.575	2.069	2.835
1.168	1.176	2.932	2.59
2.852	1.789	1.756	2.792
3.994	1.707	2.781	2.179
2.723	1.02	0.637	1.405
3.292	2.56	2.24	3.649
2.955	1.062	2.688	1.96
2.981	2.906	2.891	4.289
4.068	1.512	2.496	3.235
1.318	2.181	3.088	2.209
1.685	2.429	1.429	2.371
2.351	2.762	1.754	2.65
2.631	2.824	2.302	2.62
2.443	1.274	3.083	2.776
4.42	2.028	1.064	2.061
2.275	1.38	2.67	2.07
1.215	1.813	2.681	2.41
2.882	1.572	2.732	2.255
1.699	2.318	2.376	3.765
4.404	1.512	2.957	2.473
3.958	1.705	2.032	2.564
3.834	1.508	2.259	1.99
2.505	1.098	1.59	2.867
2.117	1.139	1.132	2.244
1.661	2.278	2.508	3.199
4.005	2.113	2.616	2.333
2.862	1.793	2.874	1.541
2.235	1.333	2.424	1.447
3.653	1.935	2.142	2.279
2.521	1.653	3.195	2.211
3.864	3.175	2.103	1.204
4.433	2.796	1.616	2.126
2.373	1.334	3.022	0.967
3.45	2.01	2.352	1.979
2.126	2.363	3.156	1.747
2.166	0.756	2.658	1.291
2.841	1.609	3.043	2.46
2.96	1.775	2.181	3.031
1.619	1.891	2.889	1.941
3.302	2.637	1.205	2.024
1.146	2.629	1.822	1.821
2.298	3.129	3.454	2.267
2.12	1.992	2.823	1.432
4.373	3.689	2.014	1.401
1.675	1.78	2.546	1.793
3.731	2.941	2.078	1.526
5.006	2.295	3.264	1.473
1.369	1.216	2.361	1.168
4.189	2.206	1.819	2.435
1.398	2.177	3.516	3.093
3.16	2.682	2.494	2.873
4.11	0.822	3.136	2.425
2.601	0.723	1.822	1.819
3.376	2.878	2.675	1.924
3.747	1.516	2.381	1.549
2.891	1.936	2.299	1.148
1.725	1.536	2.921	1.798
2.438	1.519	2.491	2.278
2.333	2.892	2.981	2.129
2.442	1.487	2.572	3.075
4.29	1.483	2.212	0.788
3.563	2.671	1.757	1.282
1.94	1.717	2.815	1.74
3.486	1.369	1.454	2.215
2.629	3.31	3.046	1.728
3.611	1.994	3.375	2.211
3.362	0.65	3.236	1.962
3.579	1.008	2.089	1.84
3.367	1.828	2.304	2.197
2.964	2.05	2.439	1.701
1.675	0.766	2.745	3.035
4.544	1.46	2.908	1.495
3.015	2.37	2.315	1.739
1.983	1.124	2.56	2.454
3.119	1.991	2.793	2.018
2.636	1.991	1.732	3.626
2.079	2.124	2.406	1.545
1.911	2.312	1.974	1.617
3.587	2.23	4	1.911
4.219	1.534	2.674	1.916
4.066	1.648	2.157	3.104
1.779	1.242	3.082	2.457
3.734	1.584	1.944	1.757
2.318	1.934	2.225	2.136
3.393	1.873	2.906	3.12
1.911	2.093	2.973	2.05
3.332	2.207	1.448	2.599
3.537	2.565	2.332	2.053
4.549	1.483	2.348	1.84
2.366	1.887	3.225	1.831
4.689	1.864	2.781	1.602
4.512	1.633	3.832	2.2
3.726	1.955	3.331	1.971
2.382	3.071	2.813	2.628
1.054	1.994	3.225	3.358
2.514	2.868	3.311	2.182
2.241	1.523	3.482	2.541
2.397	2.503	1.573	2.46
3.518	2.156	0.936	1.1
	1.248	2.37	1.373
	1.999	1.745	1.106
	2.967	2.167	0.531
	2.397	3.254	1.249
	0.986	1.411	2.337
	2.037	2.494	2.116
	1.949	3.404	3.75
	2.282	1.512	2.51
	2.596	2.451	3.92
	2.22	3.312	3.023
	2.297	2.878	2.003
	2.029	2.179	2.104
	2.948	2.484	1.974
	1.751	1.269	2.481
	3.318	1.163	2.406
	2.651	3.414	3.304
	1.718	4.221	1.675
	2.391	2.655	1.347
	1.707	2.607	1.727
	1.495	1.806	1.998
	0.999	2.394	2.911
	1.424	1.709	2.312
	1.532	2.306	2.883
	1.303	2.855	2.578
	2.165	3.141	3.279
	1.435	2.507	3.127
	3.381	1.674	1.566
	1.176	1.984	3.861
	2.376	2.763	2.329
	3.138	2.556	3.312
	2.821	2.602	3.417
	1.911	2.056	2.682
	1.954	2.117	2.827
	1.521	2.426	2.365
	2.776	1.37	2.063
	2.295	3.192	1.197
		4.48	2.038
		2.17	2.144
		2.478	0.962
			1.442
			1.367
			2.032
			3.874
			2.841
			2.357
			2.903
			2.757
			2.98
			1.418
			2.824
			2.718
			1.918
			1.991
			1.474
			2.166
			3.247
			1.38
			4.047
			1.994
			2.479
			0.941
			1.248
			2.264
			3.1
			3.744
			2.17
			2.343
			3.219
			2.783
			3.206
			3.697
			3.194
			3.223
			2.668
			3.176
			3.647
			2.12
			2.748
			2.584
			2.176
			3.661
			3.214
			2.393
			2.454
			2.266
			2.042
			2.037
			2.297
