# Supplementary material for: BBSome-deficient cells activate intraciliary CDC42 to trigger actin-dependent ciliary ectocytosis
Source: EMBO Rep. 2024 Nov 25;26(1):36–60. doi: 10.1038/s44319-024-00326-z (PMC11724091; doi:10.1038/s44319-024-00326-z)
Supplement: Supplementary file 6 — Source data Fig. 1 [file 44319_2024_326_MOESM6_ESM.zip › Source data F1/L/Source data F1 L.xlsx]

## Sheet: EV1 L
GPR161 in EV fraction
MEFs GPR161-mCherry +SAG
WT		Bbs4 KO
DMSO	ML141	DMSO	ML141
1	0.9164	1.8995	1.1096
1	1.4721	1.6503	1.0579
1	1.2289	1.9433	1.8628
1	0.942	1.3929	1.2645
