# Supplementary material for: BBSome-deficient cells activate intraciliary CDC42 to trigger actin-dependent ciliary ectocytosis
Source: EMBO Rep. 2024 Nov 25;26(1):36–60. doi: 10.1038/s44319-024-00326-z (PMC11724091; doi:10.1038/s44319-024-00326-z)
Supplement: Supplementary file 6 — Source data Fig. 1 [file 44319_2024_326_MOESM6_ESM.zip › Source data F1/M/Source data F1 M.xlsx]

## Sheet: EV1 M
IFT88 in EV fraction
MEFs GPR161-mCherry +SAG
WT		Bbs4 KO
DMSO	ML141	DMSO	ML141
1	1.5008	1.9246	1.7558
1	1.1253	3.6329	1.9422
1	3.0211	7.6552	0.0137
1	0.8046	1.2197	0.8569
