# Supplementary material for: BBSome-deficient cells activate intraciliary CDC42 to trigger actin-dependent ciliary ectocytosis
Source: EMBO Rep. 2024 Nov 25;26(1):36–60. doi: 10.1038/s44319-024-00326-z (PMC11724091; doi:10.1038/s44319-024-00326-z)
Supplement: Supplementary file 7 — Source data Fig. 2 [file 44319_2024_326_MOESM7_ESM.zip]

Archive with 33 entries (23 files):
- Source data F2/
- Source data F2/A/
- Source data F2/A/MAX_MEF_Bbs4 KO_GPR161af488_Acetubaf555_nt.tif
- Source data F2/A/MAX_MEF_Bbs4 KO_GPR161af488_Acetubaf555_SAG2h 1.tif
- Source data F2/A/MAX_MEF_Bbs4 KO_GPR161af488_Acetubaf555_SAG2h 2.tif
- Source data F2/A/MAX_MEF_WT_GPR161af488_Acetubaf555_nt.tif
- Source data F2/A/MAX_MEF_WT_GPR161af488_Acetubaf555_SAG 2h.tif
- Source data F2/B/
- Source data F2/B/Source data F2 B.xlsx
- Source data F2/C/
- Source data F2/C/Source data F2 C.xlsx
- Source data F2/D/
- Source data F2/D/MAX_MEF_Bbs4 KO_GPR161af488_Acetubaf555_ML141_nt.tif
- Source data F2/D/MAX_MEF_Bbs4 KO_GPR161af488_Acetubaf555_ML141_SAG 2h.tif
- Source data F2/D/MAX_MEF_WT_GPR161af488_Acetubaf555_ML141_nt.tif
- Source data F2/D/MAX_MEF_WT_GPR161af488_Acetubaf555_ML141_SAG 2h.tif
- Source data F2/E/
- Source data F2/E/Source data F2 E.xlsx
- Source data F2/F/
- Source data F2/F/MAX_MEF_Bbs4 KO_N-GFPcdc42DN_GPR161af555actub647_nt.tif
- Source data F2/F/MAX_MEF_Bbs4 KO_N-GFPcdc42DN_GPR161af555actub647_SAG 2h.tif
- Source data F2/F/MAX_MEF_Bbs4 KO_N-GFPcdc42WT_GPR161af555actub647_nt.tif
- Source data F2/F/MAX_MEF_Bbs4 KO_N-GFPcdc42WT_GPR161af555actub647_SAG 2h.tif
- Source data F2/F/MAX_MEF_WT_N-GFPcdc42DN_GPR161af555actub647_nt.tif
- Source data F2/F/MAX_MEF_WT_N-GFPcdc42DN_GPR161af555actub647_SAG 2h.tif
- Source data F2/F/MAX_MEF_WT_N-GFPcdc42WT_GPR161af555actub647_nt.tif
- Source data F2/F/MAX_MEF_WT_N-GFPcdc42WT_GPR161af555actub647_SAG 2h.tif
- Source data F2/G/
- Source data F2/G/Source data F2 G.xlsx
- Source data F2/H/
- Source data F2/H/Source data F2 H.xlsx
- Source data F2/I/
- Source data F2/I/Source data F2 I.xlsx
