# Supplementary material for: BBSome-deficient cells activate intraciliary CDC42 to trigger actin-dependent ciliary ectocytosis
Source: EMBO Rep. 2024 Nov 25;26(1):36–60. doi: 10.1038/s44319-024-00326-z (PMC11724091; doi:10.1038/s44319-024-00326-z)
Supplement: Supplementary file 7 — Source data Fig. 2 [file 44319_2024_326_MOESM7_ESM.zip › Source data F2/B/Source data F2 B.xlsx]

## Sheet: F2 B
GPR161 positive cilia frequency
MEF
WT		Bbs4 KO
nt	SAG	nt	SAG
54.2857	8.77193	84.8101	96.4912
61.017	7.40741	80.8824	85.3658
43.75	8.4507	81.25	85.7143
