# Supplementary material for: BBSome-deficient cells activate intraciliary CDC42 to trigger actin-dependent ciliary ectocytosis
Source: EMBO Rep. 2024 Nov 25;26(1):36–60. doi: 10.1038/s44319-024-00326-z (PMC11724091; doi:10.1038/s44319-024-00326-z)
Supplement: Supplementary file 7 — Source data Fig. 2 [file 44319_2024_326_MOESM7_ESM.zip › Source data F2/C/Source data F2 C.xlsx]

## Sheet: F2 C
GPR161 foci frequency
MEF
WT		Bbs4 KO
nt	SAG	nt	SAG
11.4286	5.26316	17.7215	47.37
16.9491	3.7037	14.7059	19.5652
12.5	7.04225	23.4375	29.0323
