# Supplementary material for: BBSome-deficient cells activate intraciliary CDC42 to trigger actin-dependent ciliary ectocytosis
Source: EMBO Rep. 2024 Nov 25;26(1):36–60. doi: 10.1038/s44319-024-00326-z (PMC11724091; doi:10.1038/s44319-024-00326-z)
Supplement: Supplementary file 7 — Source data Fig. 2 [file 44319_2024_326_MOESM7_ESM.zip › Source data F2/E/Source data F2 E.xlsx]

## Sheet: F2 E
Cilia length [μm]
MEF WT				MEF Bbs4 KO
DMSO		ML141		DMSO		ML141
nt	SAG	nt	SAG	nt	SAG	nt	SAG
3.215	2.792	1.929	1.914	0.902	2.07	2.681	2.414
3.399	1.921	1.985	1.557	2.067	2.724	2.403	2.105
4.094	2.281	2.686	1.613	2.197	1.658	1.755	2.028
1.363	2.422	2.461	1.048	2.413	2.705	2.645	1.288
3.2	2.286	2.211	2.366	2.152	2.702	2.249	2.488
2.702	2.182	2.41	1.333	2.03	1.726	2.077	2.912
2.757	1.621	1.741	2.471	1.105	3.1	2.252	2.292
3.386	1.571	1.661	1.561	2.027	1.883	2.029	1.824
3.279	2.317	2.965	1.847	2.212	1.12	2.18	3.222
3.521	2.414	3.081	2.638	2.031	1.5	3.045	2.147
2.36	2.507	2.064	2.13	2.29	1.628	3.071	1.802
2.19	2.276	1.095	2.367	2.259	1.893	2.143	3.055
3.674	2.426	2.146	1.463	1.893	1.763	2.019	2.781
3.189	2.232	2.51	1.335	0.743	1.062	2.507	2.282
3.495	2.629	2.464	1.902	2.562	1.295	2.576	2.21
3.051	3.218	1.823	1.879	1.656	2.308	2.367	1.901
3.622	1.463	2.119	2.34	4.644	1.46	2.195	2.431
3.327	3.55	3.524	1.725	2.028	1.033	2.688	2.516
2.285	3.024	0.992	2.106	2.962	2.123	2.492	2.63
3.987	3.278	3.071	2.061	2.336	1.71	2.681	1.911
3.239	3.198	2.163	1.386	3.166	1.122	2.023	2.143
2.345	3.167	2.023	2.34	1.827	2.206	3.589	2.232
2.486	2.643	2.431	1.017	2.323	2.018	2.228	2.449
2.812	2.49	2.22	1.794	1.975	2.973	3.023	2.34
3.762	3.062	2.657	1.782	1.963	2.866	2.365	2.048
3.419	2.423	2.633	1.47	3.046	1.39	2.501	2.279
3.677	2.851	2.319	2.853	2.666	1.026	2.46	2.355
2.412	2.279	2.082	1.755	1.36	2.148	1.939	1.498
2.949	3.117	2.662	3.067	1.385	2.128	2.087	2.928
3.665	2.34	1.929	1.944	3.043	1.942	2.563	2.102
3.399	1.421	2.123	2.23	2.885	1.559	2.153	1.024
2.29	2.26	2.126	2.24	1.313	2.224	2.212	1.901
3.235	1.875	2.709	1.525	3.053	1.94	3.017	2.762
2.001	2.992	2.828	1.587	1.603	1.07	2.118	2.066
1.45	2.285	2.103	2.431	2.196	2.068	2.384	2.396
2.65	3.375	2.071	2.012	2.278	2.18	3.111	1.949
2.359	2.626	1.613	2.207	2.254	2.283	2.688	3.071
1.92	2.759	2.689	2.363	1.691	1.947	2.441	3.207
3.51	3.553	2.581	0.878	1.001	1.917	2.831	2.852
2.293	2.34	3.435	1.755	1.426	1.429	2.515	1.17
3.29	2.794	3.406	1.916	1.805	1.305	3.021	1.661
3.489	1.609	2.14	1.972	1.274	1.189	4.887	2.028
4.327	2.623	3.45	2.497	2.09	1.415	3.115	2.71
3.94	3.708	2.07	2.23	2.387	1.168	3.97	1.901
3.164	1.208	3.041	1.464	1.652	2.037	2.334	2.508
2.611	2.638	1.769	2.438	1.707	3.049	2.121	2.34
4.212	2.338	2.871	1.632	1.999	1.375	2.486	2.439
2.699	2.063	2.937	1.922	2.031	2.584	1.796	1.676
3.195	2.209	1.649	1.463	2.839	1.614	2.42	1.639
3.35	2.718	2.163	1.609	1.134	2.965	2.34	2.779
3.12	2.529	2.394	1.17	3.266	2.486	2.865	2.369
2.904	2.486	1.657	1.779	2.392	1.518	2.348	1.977
3.038	1.546	2.804	1.609	1.949	1.699	3.254	2.755
3.084	3.109	1.372	2.34	1.919	1.909	2.329	2.533
1.84	2.456	2.225	1.609	2.124	2.393	1.901	1.704
2.251	2.389	1.968	2.762	2.76	1.495	1.776	2.201
3.377	2.421	2.294	1.813	1.097	1.277	1.512	1.357
3.05	2.779	2.048	2.483	1.877	1.741	1.901	2.6
4.031	2.941	2.223	2.01	1.168	1.394	2.791	2.76
3.888	2.855	3.174	2.965	3.028	2.328	1.919	1.8
2.607	2.65	3.291	1.902	1.441	1.75	2.394	2.834
1.804	2.827	1.463	1.83	1.519	2.415	2.381	3.416
2.952	2.932	1.463	1.887	1.778	1.675	3.283	3.655
3.203	2.127	1.388	2.194	1.885	1.812	2.221	2.908
3.071	2.635	2.633	2.354	1.759	1.743	3.557	2.164
3.071	2.841	2.555	2.048	1.862	1.421	2.486	3.297
3.603	1.497	3.071	2.048	2.034	2.922	1.417	3.262
3.587	2.603	2.071	1.382	1.29	2.179	3.52	2.629
3.488	2.895	2.633	1.487	2.217	1.917	1.636	2.479
4.524	2.692	1.554	2.234	1.393	1.438	2.673	3.773
2.291	2.916	1.566	2.448	1.505	1.615	3.084	3.794
2.914	3.182	3.603	2.416	2.299	1.794	2.34	3.644
1.755	1.592	2.453	1.328	2.032	2.006	2.66	2.905
2.541	2.851	1.755	1.316	1.38	1.805	3.849	3.926
1.211	1.983	1.845	1.888	2.062	3.927	1.235	1.568
1.36	1.106	1.561	0.766	2.413	2.007	2.173	1.185
4.808	1.894	1.573	1.578	1.482	2.346	0.976	1.959
2.523	2.557	1.909	1.43	1.947	1.107	2.409	1.716
1.687	2.252	3.588	0.804	2.373	1.368	2.397	2.783
2.03	1.897	2.854	1.526	1.636	2.278	2.018	2.599
2.942	0.581	1.786	1.023	0.921	1.173	2.297	2.09
2.116	1.134	1.921	2.385	2.401	2.19	1.337	2.278
2.093	2.196	1.426	1.621	2.717	1.01	2.232	3.69
2.412	1.492	2.533	0.811	1.64	2.4	2.018	2.483
2.185	1.208	1.743	2.012	2.02	1.315	2.267	2.954
1.898	0.904	1.821	1.49	2.312	2.02	1.364	2.019
1.748	1.522	1.635	1.88	1.611	1.04	4.009	2.969
2.22	1.985	1.904	1.097	3.025	2.401	1.643	1.237
2.153	2.002	1.238	1.497	1.487	0.965	1.45	2.162
1.182	2.213	1.337	1.056	2.738	1.338	4.071	2.492
1.683	0.962	2.013	1.53	2.046	2.646	1.055	1.883
1.847	1.404	2.299	1.062	2.027	1.86	2.651	2.184
2.547	0.791	1.83	1.725	2.639	1.524	1.429	1.874
2.141	1.243	1.585	1.771	1.961	2.324	1.32	1.693
3.962	1.642	2.932	1.725	1.231	2.622	1.61	2.355
3.66	3.015	1.487	0.499	1.255	1.57	1.699	1.881
2.013	2.108	2.128	1.135	3.093	1.915	1.994	2.133
2.545	2.098	2.262	1.714	1.239	2.259	1.586	3.938
2.047	1.741	2.025	2.041	1.48	2.932	4.383	1.819
2.424	1.69	1.743	2.241	2.724	0.971	1.689	1.475
1.564	1.489	2.391	1.728	2.703	1.548	2.916	1.496
1.889	1.609	1.844	1.815	2.771	1.527	2.527	2.634
3.115	1.671	0.974	1.523	2.546	1.663	2.777	3.144
3.575	0.956	2.031	0.892	2.637	1.898	1.259	1.804
2.451	1.468	1.524	2.23	3.018	2.03	2.662	1.716
2.447	1.741	2.065	0.998	3.002	1.023	2.239	2.319
2.294	1.294	3.323	1.042	1.477	1.196	2.366	2.228
2.509	1.721	1.38	1.538	1.234	1.398	1.794	2.038
2.376	1.301	2.825	2.126	3.09	1.505	1.903	2.556
2.414	1.796	2.965	1.274	1.818	1.672	2.289	2.512
1.918	1.647	2.095	2.869	1.304	1.412	1.938	3.09
2.46	2.838	2.725	1.9	1.688	2.463	1.754	1.099
2.963	1.76	3.326	2.19	1.78	1.901	2.657	1.488
3.287	2.762	2.443	1.189	1.236	2.323	3.13	2.09
2.54	2.351	1.965	0.982	1.751	1.618	1.969	1.008
2.512	2.518	1.349	1.272	1.351	1.962	1.882	4.195
2.116	1.509	0.862	0.774	1.485	1.317	2.647	1.35
1.805	1.593	1.817	1.15	2.355	1.819	1.462	2.1
2.797	1.619	1.647	1.659	2.396	1.593	1.591	3.196
2.104	1.369	1.259	1.462	1.661	2.22	2.221	3.578
2.056	1.592	2.892	2.233	2.175	2.224	1.409	3.617
2.816	1.246	0.937	1.25	2.141	1.299	2.337	2.09
1.912	4.21	1.585	1.705	1.762	1.078	2.45	1.797
2.797	1.115	2.215	1.338	1.443	1.799	2.619	2.158
3.449	2.946	1.096	1.591	3.253	1.864	2.073	1.118
2.637	2.406	1.526	1.971	1.72	2.142	1.92	2.673
2.915	2.43	1.873	1.808	2.49	2.749	2.239	1.38
2.626	1.959	3.101	4.027	2.04	1.374	3.187	1.311
3.234	1.675	2.211	2.272	1.483	2.459	2.015	2.467
2.317	1.209	1.456	2.185	1.583	2.072	2.354	3.26
3.023	2.527	2.947	0.873	4.16	1.114	2.174	2.784
3.524	1.372	2.317	1.151	2.062	2.236	2.894	2.948
3.037	1.964	2.811	2.393	0.752	2.987	1.664	1.271
2.702	2.178	2.986	1.837	1.788	2.221	3.422	4.1
3.452	2.299	1.599	1.522	1.984	1.68	2.513	2.478
2.266	0.85	2.014	3.07	2.365	1.418	3	2.401
3.142	2.598	2.124	2.181	1.679	1.453	1.944	2.004
3.653	2.151	2.898	1.588	1.861	0.981	2.316	2.605
1.763	2.33	1.598	1.107	1.1	1.403	2.388	1.258
3.688	2.311	1.429	1.641	2.029	2.164	1.991	3.023
3.719	2.223	1.174	1.069	2.455	1.81	2.726	1.578
3.008	1.819	2.283	2.003	0.743	2.141	3.109	1.458
1.549	1.093	4.039	1.328	0.983	1.72	2.766	2.11
2.488	1.874	2.453	0.946	3.322	2.226	1.551	1.805
3.872	2.197	1.708	1.888	2.356	1.947	2.896	2.664
2.867	3.309	2.174	1.084	1.539	1.967	2.817	2.4
3.791	2.759	2.805	2.632	1.321	1.469	1.737	2.756
1.859	1.763	1.709	2.475	1.922	2.051	3.628	2.667
3.19	2.318	8.448	1.38	1.848	1.01	1.61	2.875
3.399	1.427	1.691	2.797	1.688	0.999	2.024	2.326
2.761	1.13	3.145	0.743	1.593	1.236	2.283	2.811
4.805	2.624	2.407	1.14	1.624	1.666	1.65	2.33
2.465	2.077	5.629	2.496	2.229	1.529	1.761	2.195
3.254	1.467	2.179	1.723	2.88	2.326	3.126	2.001
3.627	1.699	1.559	2.163	2.56	0.85	2.345	1.805
2.346	1.433	2.83	1.568	0.771	1.986	2.053	3.231
2.857	1.967	3.532	2.037	2.024	1.503	1.14	2.655
4.193	1.854	0.915	1.626	2.205	1.674	2.03	2.983
3.186	1.96	1.199	1.801	2.043	2.018	1.888	3.613
3.008	1.399	2.161	1.724	3.489	2.669	1.682	2.642
2.932	2.653	1.632	1.245	1.556	2.635	2.548	2.616
2.998	1.669	2.111	1.54	1.01	1.27	3.176	3.605
3.275	2.593	1.416	2.28	2.396	1.441	3.064	2.911
3.033	3.594	2.754	0.739	2.471	2.143	2.292	2.152
2.807	1.86	0.833	1.83	2.489	1.49	2.024	1.848
3.725	2.244	2.361	1.463	1.946	1.714	2.438	3.13
4.726	3.024	1.212	1.511	2.329	1.895	3.031	2.946
2.222	0.69	4.025	1.535	1.101	2.175	2.349	2.072
2.716	3.474	0.902	2.101	1.849	1.819	1.746	2.206
2.606	1.417	0.892	1.42	2.668	1.666	1.493	2.996
3.213	2.287	1.385	1.487	2.678	1.895	2.876	2.876
3.668	6.515	1.75	1.636	1.341	1.449	2.305	2.511
3.584	1.264	1.871		1.335	1.492	2.624	2.444
3.225	2.262	3.004		1.218	2.015	2.658	2.823
3.206	0.805	2.233		1.937	0.732	2.884	1.281
3.934	3.785	2.991		0.908	1.751	2.596	1.847
2.352	1.404	2.194		1.579	1.253	3.097	2.035
2.196	2	2.097		2.464	1.346	1.37	2.297
4.157	2.725	2.385		1.706	1.525	1.008	1.66
2.952		1.517		1.315	1.936	2.589	2.6
3.07				2.738	2.442		2.23
2.625				2.589	1.637		2.887
3.468				2.537	0.988		2.386
2.145				2.559			1.68
2.618							1.274
