# Supplementary material for: BBSome-deficient cells activate intraciliary CDC42 to trigger actin-dependent ciliary ectocytosis
Source: EMBO Rep. 2024 Nov 25;26(1):36–60. doi: 10.1038/s44319-024-00326-z (PMC11724091; doi:10.1038/s44319-024-00326-z)
Supplement: Supplementary file 7 — Source data Fig. 2 [file 44319_2024_326_MOESM7_ESM.zip › Source data F2/G/Source data F2 G.xlsx]

## Sheet: F2 G
Cilia length [μm]
MEF WT				MEF Bbs4 KO
N-G-CDC42-WT		N-G-CDC42-DN		N-G-CDC42-WT		N-G-CDC42-DN
nt	SAG	nt	SAG	nt	SAG	nt	SAG
2.433	1.408	2.117	0.684	0.714	1.855	2.719	1.229
2.499	1.828	2.879	1.564	1.908	1.42	2.582	1.601
2.435	1.369	2.264	2.901	1.313	2.696	2.063	2.892
1.662	1.652	1.846	1.773	1.596	1.094	0.662	1.613
1.539	2.757	2.17	1.602	1.941	1.533	0.795	2.632
2.15	1.942	2.262	1.707	0.88	1.583	1.396	2.21
1.485	1.935	1.707	2.608	1.08	0.766	1.724	3.059
2.469	1.89	1.858	2.813	1.631	1.062	1	2.201
2.241	2.137	2.7	2.278	1.559	1.256	1.762	0.852
1.801	1.666	1.653	4.222	1.462	1.389	1.899	2.102
1.182	1.716	2.957	1.198	1.551	1.616	1.299	2.296
1.575	1.652	2.516	1.719	1.297	1.864	2.499	1.529
3.07	1.558	2.704	0.868	1.504	1.71	0.585	1.685
1.906	1.788	2.876	1.643	2.08	0.879	2.086	1.96
2.442	2.137	1.63	1.143	2.43	0.583	1.606	1.439
2.191	1.429	2.201	2.599	3.08	0.764	2.908	1.457
2.225	1.379	1.397	1.878	1.957	0.762	2.617	2.507
2.19	1.334	3.131	2.396	0.952	0.819	1.929	2.799
1.67	1.731	2.308	2.09	2.372	1.542	1.226	2.038
2.892	2.021	4.213	2.018	2.068	0.904	1.436	2.261
1.593	1.757	1.606	2.251	1.803	1.31	2.114	4.613
2.019	1.359	1.313	2.133	2.297	1.188	0.956	1.062
2.554	1.716	2.56	2.012	2.241	0.761	1.62	2.794
2.789	2.062	1.817	3.087	2.088	0.786	2.404	1.179
1.655	1.416	2.377	3.638	2.774	2.491	1.447	1.119
2.461	1.845	2.448	3.131	1.642	1.571	1.749	3.292
2.051	1.726	2.023	1.878	1.69	2.411	0.866	3.03
1.874	1.487	2.613	2.432	2.496	1.645	1.203	3.248
3.327	1.742	2.008	2.088	1.274	1.416	2.513	1.779
2.22	1.191	1.874	1.395	2.578	1.062	1.503	2.505
2.042	1.077	2.059	2.07	1.948	1.313	1.12	1.441
1.841	1.287	2.273	2.816	2.829	1.287	2.863	2.307
2.031	1.677	2.007	3.017	1.857	2.171	1.382	1.859
2.139	1.773	2.682	1.221	1.806	1.661	1.589	3.038
2.031	1.593	2.762	1.32	2.167	0.709	2.345	1.637
2.374	1.849	2.36	1.59	2.138	0.983	0.319	1.559
1.488	1.452	1.951	2.227	1.25	2.519	1.298	1.691
2.802	1.365	1.805	1.73	2.434	1.252	1.431	2.24
1.78	2.209	1.702	2.138	0.768	1.168	1.66	1.829
1.872	3.011	1.911	1.888	1.621	0.619	1.911	2.513
1.527	1.148	0.768	1.741	2.108	2.812	1.38	2.224
1.968	0.577	1.549	1.985	1.104	1.2	2.831	3.016
2.417	2.91	2.055	1.789	0.92	1.219	2.625	2.829
1.154	2.062	2.18	1.574	1.574	1.096	2.595	2.673
0.997	1.907	2.793	2.128	1.878	1.419	2.272	2.745
1.168	1.593	1.532	2.199	1.471	1.443	0.878	2.409
2.168	1.92	2.107	2.31	1.53	1.222	0.682	3.384
2.075	2.321	1.188	1.634	1.767	1.259	0.795	3.851
1.67	0.981	0.743	2.166	1.611	1.496	0.996	2.175
1.942	2.678	1.781	1.657	2.445	0.712	1.553	1.22
1.297	1.693	1.862	1.512	2.453	0.654	1.518	1.628
2.005	1.597	3.737	1.63	0.766	0.814	1.137	1.809
2.437	1.688	2.813	1.932	1.65	1.19	1.869	1.235
2.595	1.386	2.44	2.039	1.6	1.525	2.067	2.104
1.897	1.804	2.969	1.654	0.946	1.542	2.562	2.054
2.746	2.464	2.392	2.449	0.662	1.488	1.448	2.348
1.916	2.093	2.206	1.114	1.592	2.495	1.715	0.629
1.943	1.406	2.551	1.723	1.789	1.638	1.449	2.119
1.422	1.796	2.68	1.538	2.252	1.22	1.936	2.23
1.981	1.475	3.188	1.881	1.465	1.849	2.254	1.861
1.721	2.396	2.72	2.025	1.593	1.168	2.589	2.997
1.805	2.291	2.217	1.395	2.628	1.482	2.383	1.941
1.481	1.438	1.608	1.741	0.998	1.349	2.999	1.844
2.683	1.955	2.109	2.74	1.557	1.267	2.331	3.101
1.013	2.13	1.029	2.629	1.626	1.645	1.145	2.008
1.095	2.064	1.377	3.013	1.977	1.68	1.894	3.398
1.459	1.901	2.012	2.53	1.271	1.728	1.062	1.119
0.981	1.121	1.659	2.522	1.156	1.414	1.624	1.896
2.329	2.292	2.287	1.423	1.412	1.501	3.084	2.138
2.187	1.336	2.331	1.916	1.213	1.714	2.203	2.538
1.648	3.768	2.636	1.815	0.657	1.481	2.423	1.93
2.532	4.441	2.65	2.336	1.758	1.776	1.423	2.079
0.861	3.74	1.805	1.952	1.539	1.336	1.608	1.622
2.654	2.64	2.624	2.504	3.145	0.875	2.053	2.329
2.677	1.889	2.583	1.212	1.168	0.795	2.041	2.742
3.198	2.503	1.52	2.43	1.33	0.854	1.869	1.781
2.51	2.378	2.362	1.084	1.823	1.867	2.446	1.782
0.871	1.507	2.207	1.725	2.994	1.497	1.528	1.981
2.298	1.269	1.907	2.474	0.624	1.565	2.098	2.623
1.681	2.604	2.191	1.822	1.653	1.487	2.212	1.688
2.237	2.335	1.824	1.943	1.751	1.572	2.237	1.514
2.32	2.354	1.953	2.27	1.554	1.551	1.94	1.109
1.225	1.098	0.956	1.726	1.768	0.589	1.974	2.032
2.577	2.875	2.104	2.664	1.981	0.704	1.501	2.259
2.152	1.299	1.109	2.011	1.932	1.363	2.389	1.503
2.152	2.573	1.324	2.037	0.885	1.162	2.707	2.507
3.139	2.234	2.971	2.928	1.512	0.735	1.724	2.855
2.303	2.432	2.374	2.329	1.781	0.85	1.808	1.582
1.739	2.474	2.639	1.304	2.115	1.261	1.968	2.036
1.493	2.169	2.137	2.188	1.911	0.927	2.498	1.466
1.294	1.658	0.85	2.281	2.195	0.793	2.307	2.172
2.321	1.911	2.69	3.122	2.801	0.991	1.413	1.893
2.289	1.739	2.216	1.696	2.061	2.141	2.142	2.289
2.33	1.326	1.771	2.255	1.042	0.947	2.041	2.015
2.782	2.278	2.972	1.504	1.733	1.037	2.566	1.144
1.618	1.781	1.71	1.546	2.379	1.142	2.208	2.272
2.649	2.317	1.655	3.188	1.168	0.926	2.055	2.008
1.281	2.36	1.43	1.909	1.178	0.922	1.735	2.278
1.642	2.019	2.768	1.304	1.823	1.088	2.381	2.896
2.097	0.781	1.829	3.295	1.887	1.284	1.887	1.878
2.987	2.979	1.394	3.285	2.106	1.597	2.621	2.175
2.336	1.806	1.765	1.551	2.989	1.674	1.915	2.258
1.865	1	2.4	1.255	1.911	1.662	1.66	1.133
2.916	2.083	1.992	1.872	0.956	0.956	2.986	1.279
2.378	2.603	2.203	1.67	1.85	1.133	1.969	2.479
1.356	2.342	1.975	2.885	1.911	1.035	2.11	1.149
3.186	2.206	2.153	2.747	2.12	1.43	2.138	2.389
2.396	2.169	2.574	2.854	1.768	1.25	2.381	1.573
3.325	1.389	2.449	1.274	1.323	1.311	1.135	1.11
1.897	2.224	1.734	1.973	1.464	1.185	2.65	1.142
2.23	1.998	1.486	4.436	2.159	1.278	2.615	1.564
1.406	1.634	1.407	1.667	1.621	1.018	1.569	3.258
1.267	2.222	2.45	2.183	1.39	1.327	1.904	1.826
2.301	1.131	0.85	3.372	2.55	0.916	1.813	1.855
2.343	1.916	3.039	2.208	1.944	1.231	1.873	2.786
2.492	1.472	1.279	3.008	1.606	1.179	2.394	1.414
2.418	1.563	1.93	3.172	1.281	1.245	3.602	2.642
1.822	2.646	4.257	3.523	2.136	1.189	2.522	1.699
1.487	1.629	1.833	2.499	1.838	1.33	3.258	2.192
2.287	2.867	1.961	3.453	2.451	1.324	2.252	1.593
1.593	1.974	2.116	1.809	1.628	1.734	1.087	2.426
3.08	1.352	1.773	2.167	1.608	1.631	0.814	4.878
1.572	0.977	2.063	2.154	1.197	1.419	1.902	4.134
0.713	2.763	2.063	1.712	0.914	0.973	1.703	1.289
2.986	2.155	1.593	1.898	1.481	1.67	1.973	1.062
1.337	2.104	2.203	1.962	1.58	1.312	2.312	2.08
2.263	1.635	2.903	1.956	2.024	1.518	1.762	2.544
2.577	2.656	1.81	2.702	1.076	1.135	1.448	1.495
3.239	2.414	2.165	2.2	1.783	0.955	1.296	1.314
2.361	1.975	2.498	2.729	1.55	1.983	2.455	1.835
2.741	2.055	2.952	2.259	1.561	2.279	2.736	1.979
2.954	1.443	0.793	1.179	0.768	2.066	1.428	1.786
2.124	2.606	1.501	1.857	1.395	2.18	1.409	2.442
2.303	1.917	1.103	1.863	1.62	0.72	1.266	2.34
2.105	2.797	1.79	2.131	1.922	0.907	1.618	1.782
3.167	0.909	2.383	2.52	1.793	1.2	2.027	1.669
2.15	2.024	2.892	1.531	0.872	1.934	2.234	2.181
2.458	2.555	2.11	1.71	0.912	1.121	1.087	1.296
1.784	1.699	1.009	2.128	1.846	0.509	2.906	1.779
2.22	0.769	1.92	1.465	1.088	1.562	1.425	1.801
1.617	1.485	1.4	1.989	0.795	1.322	2.506	1.984
1.857	2.914	2.09	1.816	0.91	1.21	2.464	1.957
2.214	2.071	2.359	2.216	1.074	1.309	1.837	2.084
2.647	1.568	1.411	2.302	1.348	1.025	1.751	1.949
1.771	1.102	0.872	1.646	1.479	1.919	1.693	2.73
1.276	1.974	1.587	1.843	1.963	0.796	1.693	2.381
2.866	0.958	2.372	2.568	0.952	1.947	2.161	1.487
2.171	1.842	1.234	3.115	1.071	0.743	1.609	1.981
3.717	1.693	2.548	1.791	1.811	1.386	1.708	2.404
2.05	2.407	2.058	2.476	0.951	1.386	1.304	2.265
1.239	2.132	3.414	1.878	1.4	1.472	2.025	2.347
1.739	1.605	3.236	1.613	1.515	2.387	1.971	2.807
2.558	2.426	3.298	1.92	1.795	1.105	1.299	1.986
2.921	2.494	1.38	2.086	1.012	0.963	1.842	2.174
2.322	1.699	0.914	1.956	0.53	2.078	1.364	2.397
1.162	1.717	1.76	1.617	1.295	1.585	1.885	2.395
1.143	1.857	1.087	0.961	1.503	1.504	1.322	1.825
2.053	1.38	2.81	2.108	0.846	1.611	1.59	1.925
1.634	2.28	3.4	2.294	1.183	1.76	0.637	1.334
0.779	2.314	2.589	2.891	1.292	2.293	1.896	2.165
1.385	1.487	3.201	2.15	0.875	1.66	2.208	1.769
2.019	2.058	2.284	2.259	0.808	1.487	1.871	2.006
2.887	2.084	1.168	2.064	1.139	1.38	2.309	3.657
3.951	1.804	3.003	2.761	1.403	0.724	1.719
2.159	2.316	2.791	1.453	1.699	1.513	2.396
2.274	1.968	2.178	2.853	1.654	1.876	1.009
1.274	2.11	2.447	1.981	1.447	1.253	1.38
2.007	2.42	2.98	1.628	1.557	1.739	1.605
2.291	2.06	1.893	3.794	0.883	1.123	1.567
1.193	1.735	2.98	1.756	1.389	1.295	1.527
2.36	2.431	2.527	2.156	0.85	1.896	4.007
1.731	1.739	3.254	1.805	1.939	1.321	2.379
3.148	1.199	3.473	1.453	1.964	1.171
2.149	1.697	2.931	1.828	1.237	1.657
1.633	1.734	1.952	1.294	1.076	1.719
1.912	2.351	2.062	1.168	2.12	1.425
3.4	1.554	2.012	1.138	1.57	1.669
1.989	2.183	2.293	2.305	0.874
2.344	1.495	2.997	2.351	1.031
2.538	1.439	2.859	1.397	1.691
2.66	1.509	2.833	1.669	1.487
2.265	1.713	2.23	1.911	1.43
1.669	2.086	2.434	1.897	1.285
1.959	1.468	2.38	1.891	1.834
3.606	1.948	2.821	1.966	1.443
0.62	1.645	2.675	3.055
2.358	1.765	2.367	1.976
2.473	2.39	2.649	2.278
1.288	1.55	2.201	2.578
	1.807	2.037	2.787
	1.982	3.615	1.201
		1.58	1.63
		1.534	2.235
		3.212	1.53
		2.029	2.415
		1.851	3.15
		2.628	3.16
		1.997	0.956
		3.671	2.025
		2.735	2.185
		4.035	2.037
		2.764	1.168
		2.898	1.719
		2.49	1.907
		3.919	2.133
		1.833	1.501
		2.727	2.291
		1.134
		2.973
		2.082
		2.338
		2.777
		1.385
		2.532
		1.62
		1.296
		2.69
		2.257
		3.488
		2.681
		2.032
		3.259
		2.543
		3.506
