# Supplementary material for: BBSome-deficient cells activate intraciliary CDC42 to trigger actin-dependent ciliary ectocytosis
Source: EMBO Rep. 2024 Nov 25;26(1):36–60. doi: 10.1038/s44319-024-00326-z (PMC11724091; doi:10.1038/s44319-024-00326-z)
Supplement: Supplementary file 7 — Source data Fig. 2 [file 44319_2024_326_MOESM7_ESM.zip › Source data F2/H/Source data F2 H.xlsx]

## Sheet: F2 H
GPR161 positive cilia frequency
MEF WT				MEF Bbs4 KO
N-G-CDC42-WT		N-G-CDC42-DN		N-G-CDC42-WT		N-G-CDC42-DN
nt	SAG	nt	SAG	nt	SAG	nt	SAG
0.91	0.17	0.83	0.09	0.68	0.45	0.75	0.94
0.72	0.05	0.81	0.04	0.8	0.7	0.86	0.92
0.68	0.05	0.66	0.06	0.68	0.55	0.71	0.85
