# Supplementary material for: BBSome-deficient cells activate intraciliary CDC42 to trigger actin-dependent ciliary ectocytosis
Source: EMBO Rep. 2024 Nov 25;26(1):36–60. doi: 10.1038/s44319-024-00326-z (PMC11724091; doi:10.1038/s44319-024-00326-z)
Supplement: Supplementary file 7 — Source data Fig. 2 [file 44319_2024_326_MOESM7_ESM.zip › Source data F2/I/Source data F2 I.xlsx]

## Sheet: F2 I
GPR161 foci frequency
MEF WT				MEF Bbs4 KO
N-G-CDC42-WT		N-GCDC42-DN		N-G-CDC42-WT		N-G-CDC42-DN
nt	SAG	nt	SAG	nt	SAG	nt	SAG
0.33	0.05	0.32	0	0.4	0.28	0.52	0.75
0.3	0.02	0.37	0.01	0.5	0.37	0.74	0.82
0.25	0	0.25	0	0.38	0.21	0.46	0.59
