# Supplementary material for: BBSome-deficient cells activate intraciliary CDC42 to trigger actin-dependent ciliary ectocytosis
Source: EMBO Rep. 2024 Nov 25;26(1):36–60. doi: 10.1038/s44319-024-00326-z (PMC11724091; doi:10.1038/s44319-024-00326-z)
Supplement: Supplementary file 8 — Source data Fig. 3 [file 44319_2024_326_MOESM8_ESM.zip]

Archive with 29 entries (19 files):
- Source data F3/
- Source data F3/B/
- Source data F3/B/N-Raichu-CDC42 MEF Bbs4KO - Series029.tif
- Source data F3/B/N-Raichu-CDC42 MEF Bbs4KO - Series035.tif
- Source data F3/B/N-Raichu-CDC42 MEF WT - Series009.tif
- Source data F3/B/N-Raichu-CDC42 MEF WT - Series019.tif
- Source data F3/C/
- Source data F3/C/N-Raichu-CDC42 MEF Bbs4KO nt/
- Source data F3/C/N-Raichu-CDC42 MEF Bbs4KO nt/raichu 4ko nt 1_range 1 to 3.5ns-1.tif
- Source data F3/C/N-Raichu-CDC42 MEF Bbs4KO nt/raichu 4KO nt 2_range 1 to 3.5ns-1.tif
- Source data F3/C/N-Raichu-CDC42 MEF Bbs4KO nt/raichu 4KO nt 3_range 1 to 3.5ns-1.tif
- Source data F3/C/N-Raichu-CDC42 MEF Bbs4KO SAG 2h/
- Source data F3/C/N-Raichu-CDC42 MEF Bbs4KO SAG 2h/raichu 4ko sag 4_range 1 to 3.5ns-1.tif
- Source data F3/C/N-Raichu-CDC42 MEF Bbs4KO SAG 2h/raichu 4KO sag 5_range 1 to 3.5ns-1.tif
- Source data F3/C/N-Raichu-CDC42 MEF Bbs4KO SAG 2h/raichu 4KO sag 7_range 1 to 3.5ns-1.tif
- Source data F3/C/N-Raichu-CDC42 MEFwt nt/
- Source data F3/C/N-Raichu-CDC42 MEFwt nt/raichu wt nt 2_range 1 to 3.5ns-1.tif
- Source data F3/C/N-Raichu-CDC42 MEFwt nt/raichu wt nt 3_range 1 to 3.5ns-1.tif
- Source data F3/C/N-Raichu-CDC42 MEFwt nt/raichu wt nt 7_range 1 to 3.5ns-1.tif
- Source data F3/C/N-Raichu-CDC42 MEFwt SAG 2h/
- Source data F3/C/N-Raichu-CDC42 MEFwt SAG 2h/raichu wt sag 2_range 1 to 3.5ns-1.tif
- Source data F3/C/N-Raichu-CDC42 MEFwt SAG 2h/raichu wt sag 5_range 1 to 3.5ns-1.tif
- Source data F3/C/N-Raichu-CDC42 MEFwt SAG 2h/raichu wt sag 6_range 1 to 3.5ns-1.tif
- Source data F3/D/
- Source data F3/D/Source data F3 D.xlsx
- Source data F3/E/
- Source data F3/E/Source data F3 E.xlsx
- Source data F3/F/
- Source data F3/F/Source data F3 F.xlsx
