# Supplementary material for: BBSome-deficient cells activate intraciliary CDC42 to trigger actin-dependent ciliary ectocytosis
Source: EMBO Rep. 2024 Nov 25;26(1):36–60. doi: 10.1038/s44319-024-00326-z (PMC11724091; doi:10.1038/s44319-024-00326-z)
Supplement: Supplementary file 8 — Source data Fig. 3 [file 44319_2024_326_MOESM8_ESM.zip › Source data F3/D/Source data F3 D.xlsx]

## Sheet: F3 D
FRET - Donor lifetime
N-Raichu-CDC42				N-CFP PAK
WT nt	WT SAG	Bbs4 KO nt	Bbs4 KO SAG	WT nt
1.764	1.723	1.803	1.75	2.017
1.767	1.668	1.727	1.66	2.025
1.796	1.83	1.765	1.49	1.884
1.766	1.884	1.806	1.682	2.15
1.826	1.8	1.758	1.514	1.979
1.859	1.757	1.845	1.346	1.973
1.875	1.783	1.786	1.697	1.951
1.895	1.833	1.77	1.761	1.946
1.977	1.979	1.82	1.369	1.945
1.801	1.972	1.711	1.471	1.901
1.824	1.906	1.734	1.7	1.967
1.753	1.757	1.691	1.754	2.167
1.749	1.767	1.89	1.532	2.165
1.86	1.829	1.934	1.508	2.047
1.845	1.812	1.589	1.634	2.024
1.811	1.835	1.482	1.739	2.086
1.876	1.756	1.803	1.82	2.101
1.846	1.814	1.941	1.615	2.04
1.849	1.854		1.369
1.728	1.777		1.207
	1.77		1.428
