# Supplementary material for: BBSome-deficient cells activate intraciliary CDC42 to trigger actin-dependent ciliary ectocytosis
Source: EMBO Rep. 2024 Nov 25;26(1):36–60. doi: 10.1038/s44319-024-00326-z (PMC11724091; doi:10.1038/s44319-024-00326-z)
Supplement: Supplementary file 8 — Source data Fig. 3 [file 44319_2024_326_MOESM8_ESM.zip › Source data F3/F/Source data F3 F.xlsx]

## Sheet: F3 F
Correlation of FLIM-FRET with Cilia Length
WT nt		WT SAG		Bbs4 KO nt		Bbs4 KO SAG
cilia length	FRET	cilia length	FRET	cilia length	FRET	cilia length	FRET
2.89	1.764	2.25	1.723	2.23	1.803	2.82	1.75
2.23	1.767	2.01	1.668	2.38	1.727	1.82	1.66
2.57	1.796	2.35	1.83	2.02	1.765	1.79	1.49
2.78	1.766	2.61	1.884	2.96	1.806	2.15	1.682
2.07	1.826	1.62	1.8	2.51	1.758	1.7	1.514
2.82	1.859	1.4	1.757	1.94	1.845	2.23	1.346
2.38	1.875	2.23	1.783	2.81	1.786	2.02	1.697
1.73	1.895	1.92	1.833	3.64	1.77	1.6	1.761
3.8	1.977	2.4	1.979	2.24	1.82	1.28	1.369
2.02	1.801	2.93	1.972	2.72	1.711	1.43	1.471
2.5	1.824	1.44	1.906	2.4	1.734	1.78	1.7
3.03	1.753	2.3	1.757	1.61	1.691	2.3	1.754
2.29	1.749	2.56	1.767	2.72	1.89	1.61	1.532
2.72	1.86	2.95	1.829	1.73	1.934	1.45	1.508
2.15	1.845	2.15	1.812	1.53	1.589	1.15	1.634
2.56	1.811	1.55	1.835	1.33	1.482	1.25	1.739
2.59	1.876	3.01	1.756	2.67	1.803	2.26	1.82
1.74	1.846	2.43	1.814	1.61	1.941	2.47	1.615
2.44	1.849	2.88	1.854			1.84	1.369
2.3	1.728	2.46	1.777			1.63	1.207
		2.41	1.77			1.51	1.428
