# Supplementary material for: BBSome-deficient cells activate intraciliary CDC42 to trigger actin-dependent ciliary ectocytosis
Source: EMBO Rep. 2024 Nov 25;26(1):36–60. doi: 10.1038/s44319-024-00326-z (PMC11724091; doi:10.1038/s44319-024-00326-z)
Supplement: Supplementary file 9 — Source data Fig. 4 [file 44319_2024_326_MOESM9_ESM.zip]

Archive with 25 entries (19 files):
- Source data F4/
- Source data F4/A/
- Source data F4/A/MAX_MEF Bbs4 KO_SMO488_GPR161mCherry_ActubCy5_nt_DMSO.tif
- Source data F4/A/MAX_MEF Bbs4 KO_SMO488_GPR161mCherry_ActubCy5_nt_ML141.tif
- Source data F4/A/MAX_MEF Bbs4 KO_SMO488_GPR161mCherry_ActubCy5_SAG_DMSO 1.tif
- Source data F4/A/MAX_MEF Bbs4 KO_SMO488_GPR161mCherry_ActubCy5_SAG_DMSO 2.tif
- Source data F4/A/MAX_MEF Bbs4 KO_SMO488_GPR161mCherry_ActubCy5_SAG_ML141 1.tif
- Source data F4/A/MAX_MEF Bbs4 KO_SMO488_GPR161mCherry_ActubCy5_SAG_ML141 2.tif
- Source data F4/A/MAX_MEF WT_SMO488_GPR161mCherry_ActubCy5_nt_DMSO.tif
- Source data F4/A/MAX_MEF WT_SMO488_GPR161mCherry_ActubCy5_nt_ML141.tif
- Source data F4/A/MAX_MEF WT_SMO488_GPR161mCherry_ActubCy5_SAG_DMSO 1.tif
- Source data F4/A/MAX_MEF WT_SMO488_GPR161mCherry_ActubCy5_SAG_DMSO 2.tif
- Source data F4/A/MAX_MEF WT_SMO488_GPR161mCherry_ActubCy5_SAG_ML141 1.tif
- Source data F4/A/MAX_MEF WT_SMO488_GPR161mCherry_ActubCy5_SAG_ML141 2.tif
- Source data F4/B/
- Source data F4/B/Source data F4 B.xlsx
- Source data F4/C/
- Source data F4/C/MAX_MEF Bbs4KO_GPR161-mCherry_SAG_DMSO.tif
- Source data F4/C/MAX_MEF Bbs4KO_GPR161-mCherry_SAG_ML141.tif
- Source data F4/C/MAX_MEF WT_GPR161-mCherry_SAG_DMSO.tif
- Source data F4/C/MAX_MEF WT_GPR161-mCherry_SAG_ML141.tif
- Source data F4/D/
- Source data F4/D/Source data F4 D.xlsx
- Source data F4/E/
- Source data F4/E/Source data F4 E.xlsx
