# Supplementary material for: BBSome-deficient cells activate intraciliary CDC42 to trigger actin-dependent ciliary ectocytosis
Source: EMBO Rep. 2024 Nov 25;26(1):36–60. doi: 10.1038/s44319-024-00326-z (PMC11724091; doi:10.1038/s44319-024-00326-z)
Supplement: Supplementary file 9 — Source data Fig. 4 [file 44319_2024_326_MOESM9_ESM.zip › Source data F4/B/Source data F4 B.xlsx]

## Sheet: EV4 B
GPR161-mCherry foci frequency
GPR161-mCherry
WT				Bbs4 KO
DMSO		ML141		DMSO		ML141
nt	SAG	nt	SAG	nt	SAG	nt	SAG
0.226	0.17	0.28	0.2	0.357	0.5	0.48	0.676
0.23	0.21	0.23	0.27	0.43	0.57	0.53	0.75
0.28	0.18	0.38	0.37	0.46	0.58	0.6	0.81
