# Supplementary material for: BBSome-deficient cells activate intraciliary CDC42 to trigger actin-dependent ciliary ectocytosis
Source: EMBO Rep. 2024 Nov 25;26(1):36–60. doi: 10.1038/s44319-024-00326-z (PMC11724091; doi:10.1038/s44319-024-00326-z)
Supplement: Supplementary file 9 — Source data Fig. 4 [file 44319_2024_326_MOESM9_ESM.zip › Source data F4/D/Source data F4 D.xlsx]

## Sheet: EV4 D
Frequency of the ectocytosis of GPR161-mCherry from cilia
	GPR161-mCherry
	WT				Bbs4 KO
	DMSO		ML141		DMSO		ML141
	nt	SAG	nt	SAG	nt	SAG	nt	SAG
	0.17	0.17	0.07	0.07	0.3	0.5	0.25	0
	0.13	0.2	0.11	0.13	0.43	0.57	0.11	0.09
Frequency	3/20	4/22	2/23	3/30	6/17	9/17	3/17	1/23
Contingency table
	WT DMSO nt	WT DMSO SAG	WT ML141 nt	WT ML141 SAG	4KO DMSO nt	4KO DMSO SAG	4KO ML141 nt	4KO ML141 SAG
ectocytosis	3	4	2	3	6	9	3	1
no ectocytosis	17	18	21	27	11	8	14	22
