# Supplementary material for: BBSome-deficient cells activate intraciliary CDC42 to trigger actin-dependent ciliary ectocytosis
Source: EMBO Rep. 2024 Nov 25;26(1):36–60. doi: 10.1038/s44319-024-00326-z (PMC11724091; doi:10.1038/s44319-024-00326-z)
Supplement: Supplementary file 9 — Source data Fig. 4 [file 44319_2024_326_MOESM9_ESM.zip › Source data F4/E/Source data F4 E.xlsx]

## Sheet: F4 E
Time (min)	GPR161-mCherry MEF WT DMSO SAG
0	1	1	1	1	1	1	1	1	1	1	1	1	1	1	1	1	1	1	1	1	1	1
5	0.962355	0.994331	0.975272	0.982424	0.866685	1.01144	1.03187	1.04042	1.00282	1.01439	1.0136	1.01457	0.947393	1.00418	0.935045	1.00418	1.0045	0.983557	0.979544	0.995955	0.977312	0.972745
10	0.968399	1.01155	0.992666	0.994189	0.818626	1.01389	1.10528	1.06541	1.08223	0.998934	1.0939	1.01731	0.951855	0.97825	0.943823	0.988503	1.04898	0.991474	0.946746	1.00067	0.97238	0.864128
15	0.963737	0.950031	0.969614	0.98455	0.815639	0.999542	1.0849	1.05977	1.07854	1.03002	1.11614	1.04303	0.936825	0.987619	0.921001	0.805811	1.03898	1.01949	0.978529	1.01506	0.982737	0.824248
20	0.985667	0.91182	0.977368	0.967541	0.817269	0.987334	1.01985	1.05867	1.11434	1.01119	1.18023	1.02932	0.968765	0.987285	0.906298	0.787834	1.04523	1.00609	0.967878	0.978652	0.937361	0.794188
25	0.954412	0.924837	1.0132	0.973777	0.777763	0.985045	1.07942	1.0561	1.12324	1.01119	1.08056	1.02726	0.996477	0.975908	0.913759	0.793269	1.02324	1.03106	0.941336	0.955955	0.980518	0.763727
30	0.945778	0.900693	1.00042	0.965131	0.767038	0.990691	0.959248	1.05916	1.12063	1.01706	1.18049	1.00549	0.945045	0.967877	0.906956	0.803512	1.07171	0.977263	0.942857	0.958652	0.92947	0.773747
35	0.930927	0.902582	1.02494	1.00241	0.759028	0.959103	0.947231	1.05549	1.07399	1.03073	1.28015	1.00994	0.958196	0.969717	0.920781	0.795987	1.01499	1.03126	0.914117	0.963371	0.903576	0.755912
40	0.977379	0.906991	0.970243	1.08816	0.746131	0.994049	1.00209	1.04152	1.10284	1.01617	1.20403	1.0192	0.967825	0.98695	0.901909	0.773202	1.01999	1.10333	0.911412	0.944045	0.907028	0.766533
45	0.99551	0.931976	0.947402	0.917222	0.729568	1.00046	1.00784	1.03589	1.023	1.00089	1.29584	1.00634	0.957022	0.999163	0.935264	0.743311	0.996752	1.01238	0.910735	0.88382	0.888779	0.751503
50	0.938007	0.892715	0.985122	0.917505	0.749253	0.971158	0.993208	1.02646	0.986548	0.968556	1.23071	1.00737	0.939643	0.987787	0.946456	0.722408	1.007	1.0473	0.922401	0.806966	0.915906	0.773948
55	0.944051	0.908881	0.9715	0.884479	0.725767	0.985198	0.999478	1.0327	1.02365	0.980814	1.22129	0.9928	0.961249	0.976075	0.906517	0.740385	1.03423	1.08181	0.907016	0.817978	0.894945	0.746493
60	0.910378	0.902163	0.969824	0.818285	0.750204	1.05951	0.949321	1.02793	1.03775	0.943329	1.24405	1.00171	0.901832	0.984273	0.914637	0.727007	1.03748	1.06618	0.904987	0.777978	0.890506	0.731263
65	0.908997	0.87151	0.97653	0.983133	0.732827	0.989776	1.04206	1.02915	1.04188	0.866761	1.25268	0.992971	0.920855	0.952819	0.902129	0.716555	0.991254	1.02619	0.898563	0.658876	0.908261	0.750301
70	0.915386	0.902792	0.930847	0.95691	0.725088	0.963986	1.03109	1.01715	0.972228	1.08207	1.24719	0.9964	0.916393	0.972561	0.924073	0.715928	1.02774	1.00223	0.91175	0.667865	0.881134	0.754709
75	0.910378	0.816082	0.932523	1.0129	0.749525	0.958797	1.03318	1.03552	0.992189	1.08527	1.24039	1.08658	0.916862	0.974569	0.909151	0.800794	1.02549	1.00873	0.893829	0.647191	0.910974	0.689379
80	0.922466	0.866891	0.961232	1.01545	0.808037	0.951778	0.960815	1.00943	0.948796	1.10251	1.23123	0.96657	0.905824	0.989962	0.933948	0.714465	0.99925	0.916971	0.913948	0.653933	0.90037	0.751703
85	0.929028	0.804535	0.928751	1.02098	0.739479	0.930719	1.02612	0.928956	0.993708	1.07763	1.24065	0.95474	0.907468	0.975071	0.934387	0.708821	1.0035	0.926309	0.996788	0.659551	0.874969	0.708016
90	0.86928	0.750577	0.957251	0.922466	0.729161	0.928125	0.995037	0.933366	0.959427	1.09735	1.17133	0.965027	0.874824	0.95834	0.923415	0.692099	0.995752	0.927527	0.887574	0.640674	0.868311	0.840882
95	0.900708	0.718035	0.922883	0.975053	0.715585	0.948573	1.0162	0.890862	0.97136	1.01066	1.25503	0.964684	0.922029	0.973063	0.907395	0.688545	1.04048	0.928542	0.91344	0.636629	0.882367	0.714228
100	0.902953	0.660298	0.904652	1.02934	0.738121	0.953609	1.01019	1.01225	0.939683	0.950258	1.13523	1.01869	0.886566	0.961519	0.918587	0.68102	0.991004	0.940114	0.9388	0.638427	0.88508	0.688978
Time (min)	GPR161-mCherry MEF WT DMSO nt
0	1	1	1	1	1	1	1	1	1	1	1	1	1	1	1	1	1	1	1	1
5	0.975589	0.997409	1.04045	0.895373	0.980128	1.01138	0.982935	0.997524	1.03021	0.994039	0.991846	1.00616	1.00271	0.867199	1.08685	1.01874	0.856029	0.956973	1.03185	1.01914
10	0.962332	1.00052	1.01432	0.87611	0.971899	1.02161	0.949943	0.996849	1.02266	0.998418	0.977002	0.99656	1.00199	0.860413	1.0613	0.971134	0.83765	0.941263	1.02623	0.986983
15	0.957912	1.02047	1.07159	0.875732	0.956443	0.988851	0.997725	1.01328	0.996979	0.998418	0.961321	1.00815	0.960382	0.827279	0.953881	0.918805	0.815929	0.92091	1.04098	1.00708
20	0.9133	1.10391	1.01023	0.873277	0.922923	0.955859	0.98157	0.992348	1.03361	1.00523	0.979302	1.01068	0.984609	0.864538	0.950475	0.909858	0.879282	0.892973	1.02927	0.999234
25	0.873106	0.989375	0.965455	0.882153	0.945002	1.00046	0.898066	1.02251	0.97281	1.00207	0.968221	1.02137	0.917629	0.847505	0.904073	0.717083	0.85951	0.910076	1.02178	1.07465
30	0.920665	0.963462	0.935	0.864778	0.937575	0.987486	0.894425	0.996849	0.968278	0.998905	0.94355	1.01159	0.879008	0.871191	0.93813	0.691762	0.868421	0.898313	1.05457	0.982772
35	0.919823	0.95517	0.925455	0.885552	0.94721	0.981115	0.925825	0.995273	0.983006	1.00195	0.933515	1.00489	0.90808	0.903925	0.919115	0.693113	0.862295	0.882216	1.03466	1.06126
40	0.89415	0.936771	0.900455	0.864778	0.919711	0.934016	0.956314	0.965339	0.982251	0.995985	0.912607	0.996017	0.879151	0.84338	0.955868	0.729406	0.837371	0.886705	1.03021	0.955972
45	0.885311	0.923037	0.995455	0.859301	0.945403	0.938339	0.920364	0.957911	0.939955	0.952555	0.926406	0.979721	0.901382	0.910313	0.978431	0.695982	0.884851	0.875252	1.01686	0.958652
50	0.891625	0.875097	0.920682	0.841549	0.987957	0.954039	0.904209	0.966239	0.957704	0.936861	0.94585	1.05993	0.886134	0.852828	0.91954	0.707799	1.00766	0.862096	1.0466	1.03618
55	0.873948	0.869655	0.944773	0.83305	0.898635	0.92446	0.891013	1.02206	0.973187	0.935645	0.927033	0.985696	0.899387	0.859614	0.916844	0.822755	1.08869	0.902647	1.06838	0.937021
60	0.885943	0.861363	0.928636	0.853069	0.95845	0.932878	0.91058	0.960837	0.966012	0.947202	0.898808	0.954011	0.891549	0.856953	0.863772	0.757934	1.08535	0.885389	1.08197	0.974541
65	0.883418	0.854107	0.814545	0.856657	0.946608	0.939477	0.903982	0.93833	1.0136	0.937591	0.918879	0.972298	0.900385	0.848037	0.884774	0.79237	1.17892	0.860084	1.06698	0.977795
70	0.824074	0.847888	0.696136	0.81983	0.941188	0.906257	0.916268	0.93833	0.97432	0.945377	0.908844	0.971392	0.888556	0.825017	0.803888	0.723329	0.66792	0.860625	1.07026	0.948124
75	0.844697	0.8383	0.670455	0.673843	0.943798	0.908987	0.875313	0.946433	0.938066	0.951825	0.916161	0.977729	0.883711	0.858017	0.814247	0.882849	0.751462	0.875329	1.06721	0.968032
80	0.68771	0.822234	0.666591	0.690463	0.90546	0.885324	0.853697	0.947558	0.985272	0.949513	0.91637	0.964693	0.900242	0.806919	0.819498	0.85314	0.809245	0.873859	1.05176	0.955972
85	0.80766	0.827676	0.616818	0.686497	0.943998	0.878953	0.836405	0.961512	0.973187	0.932968	0.899854	0.971211	0.892404	0.837126	0.926635	0.863606	0.734754	0.855518	1.0651	0.937979
90	0.823443	0.798912	0.627273	0.669311	0.911281	0.864619	0.850967	0.926401	0.984517	0.942944	0.900899	0.952381	0.881288	0.834331	0.957287	0.88133	0.643693	0.849327	1.04192	0.887251
95	0.825758	0.815237	0.612727	0.68102	0.932557	0.911263	0.810466	0.931803	0.872356	0.940754	0.954213	0.975919	0.895682	0.839122	0.891017	0.724342	0.707602	0.858691	1.05363	0.93683
100	0.683502	0.824048	0.645227	0.652314	0.923123	0.891468	0.813197	0.945532	0.928248	0.934793	0.910307	0.952924	0.889981	0.815436	0.859373	0.71607	0.635895	0.842362	1.03981	0.853943
Time (min)	GPR161-mCherry MEF WT ML141 SAG
0	1	1	1	1	1	1	1	1	1	1	1	1	1	1	1	1	1	1	1	1	1	1	1	1	1	1	1	1	1	1
5	0.990626	0.991416	1.05423	0.989823	0.952746	0.997832	0.981966	1.00924	1.00182	1.03271	1.00854	0.998996	0.995704	0.991859	1.00183	0.991582	0.99495	0.966994	1.01524	0.990836	0.989362	0.99494	0.966396	0.994808	1.00411	0.988941	0.978027	1.00418	1.04341	1.0557
10	0.984925	0.980397	1.01789	0.970445	0.961598	0.983341	0.898457	0.988047	0.979453	0.998549	1.00993	0.996714	0.970944	0.989993	1.0204	0.993506	0.514269	0.963624	0.995995	0.973943	0.962448	0.975791	0.951306	0.978006	0.997211	0.9587	0.992412	0.988351	1.04611	1.1979
15	0.96695	0.965317	1.00395	0.953576	0.933604	0.942036	0.94606	0.971611	0.960232	0.997758	0.999907	0.999817	0.963256	0.974559	1.0135	0.991101	0.473165	0.957082	0.996512	0.953075	0.939171	0.938684	0.965218	0.976874	0.998972	0.986788	1.00806	0.966249	1.10844	1.15751
20	0.976034	0.963461	0.975711	0.939495	0.945927	0.955956	0.913079	0.984379	0.934051	0.98602	0.982826	0.997353	0.938949	0.997626	1.00675	0.988095	0.459072	0.954802	0.984111	0.948658	0.930078	0.89741	0.959225	0.980933	0.997798	0.966138	0.992254	0.976404	1.0733	0.984682
25	0.992462	0.976917	0.999059	0.953855	0.902141	0.92241	0.938099	0.94621	0.940845	0.971116	0.963888	0.982472	0.92866	0.995421	0.998031	0.973906	0.460716	0.933492	0.981527	0.936955	0.944263	0.904256	0.963399	0.964414	1.01453	1.0229	0.996838	0.954152	1.11465	1.20424
30	0.953518	0.962301	0.964413	0.93364	0.915899	0.948197	0.941836	0.943901	0.906545	0.98602	0.941051	0.990232	0.90684	0.962178	0.979322	0.844036	0.454375	0.931807	0.983077	0.953737	0.921804	0.892053	0.961794	0.977534	0.998972	0.976023	0.974075	0.963262	1.47829	1.11512
35	0.948009	0.953254	0.945208	0.914401	0.899629	0.943405	0.922827	0.942679	0.906048	0.971248	0.914593	0.981285	0.863086	0.970319	0.995358	0.876864	0.42983	0.92923	0.956982	0.916308	0.910075	0.890366	0.945205	0.955918	0.972695	0.941182	0.977237	0.93638	1.49356	1.09237
40	0.919695	0.952558	0.931275	0.879548	0.896878	0.935646	0.872461	0.946074	0.89594	0.970193	0.917286	0.98019	0.831769	0.928256	0.963005	0.841751	0.449207	0.929032	0.958791	0.923705	0.908983	0.859808	0.938998	0.959222	0.986201	0.932374	0.976446	0.927419	1.56845	0.868173
45	0.908968	0.968217	0.949727	0.870626	0.90262	0.925377	0.875386	0.937381	0.876388	0.992614	0.897048	0.968687	0.825325	0.915536	0.988887	0.825998	0.421844	0.900585	0.961374	0.910677	0.889798	0.857426	0.93461	0.953087	0.965208	0.942846	0.981031	0.962216	1.71251	1.06452
50	0.907905	0.963229	0.892864	0.861146	0.894006	0.940324	0.880422	0.912388	0.873239	0.945529	0.82603	0.979186	0.813567	0.9481	0.987762	0.822391	0.413506	0.897116	0.9637	0.902948	0.910075	0.859808	0.945955	0.952709	0.964328	0.948816	0.955106	0.899492	1.68628	1.0738
55	0.907808	0.937478	0.905291	0.829221	0.893408	0.92241	0.833144	0.822874	0.865452	0.787655	0.825938	0.951342	0.806557	0.933853	0.987903	0.795936	0.426424	0.889979	0.967188	0.93563	0.89289	0.839766	0.909675	0.942892	0.964915	0.936289	0.981189	0.924731	1.13977	1.01068
60	0.899401	0.914163	0.909057	0.865468	0.943773	0.931766	0.823558	0.820565	0.868434	0.445001	0.803658	0.94413	0.788129	0.988806	0.958925	0.813733	0.416794	0.886312	0.964604	0.922601	0.887252	0.813077	0.908604	0.93317	0.930417	0.940008	0.965065	0.900836	1.0954	0.974934
65	0.904813	0.920079	0.901149	0.878991	0.940782	0.908033	0.800975	0.776284	0.839602	0.22593	0.790847	0.972156	0.789259	0.933684	0.946265	0.772727	0.41374	0.892953	0.944064	0.902396	0.886798	0.835896	0.909568	0.946574	0.94862	0.951067	0.951944	0.925478	1.04532	0.943679
70	0.910224	0.900012	0.881378	0.715879	0.934562	0.930968	0.7974	0.74803	0.83082	0.209048	0.775808	0.954902	0.770379	0.945387	0.970319	0.770803	0.398943	0.889384	0.942385	0.896986	0.871249	0.869035	0.89726	0.952709	0.923077	0.929047	0.958267	0.943698	1.03101	0.921399
75	0.901624	0.822178	0.862173	0.77722	0.903098	0.913168	0.795451	0.810513	0.859652	0.324321	0.749814	0.967683	0.784398	0.963874	0.963989	0.758778	0.419965	0.875211	0.923782	0.898642	0.865248	0.867943	0.911173	0.946574	0.933793	0.939323	0.953367	0.962515	1.01956	0.842643
80	0.904813	0.798979	0.899266	0.758678	0.91219	0.889092	0.777579	0.754415	0.846562	0.260881	0.724935	0.952711	0.786094	0.888229	0.967084	0.763949	0.402819	0.873129	0.942643	0.923705	0.867067	0.812283	0.910424	0.946102	0.935408	0.935408	0.941985	0.921595	0.817141	0.851307
85	0.86867	0.808375	0.856148	0.768298	0.875224	0.901757	0.773193	0.850312	0.805137	0.332498	0.734775	0.975169	0.785755	0.881784	0.963567	0.752165	0.407751	0.862623	0.932696	0.844651	0.870795	0.788372	0.905501	0.942137	0.92616	0.937855	0.922384		0.855939	0.849451
90	0.842192	0.787844	0.819996	0.777499	0.904773	0.895824	0.767831	0.859957	0.752444		0.72772	0.954172	0.766196	0.936737	0.950767	0.788721	0.393423	0.877391	0.937734	0.846748	0.778323	0.925489	0.913527	0.92694	0.85687	0.933549	0.920013		0.390682	0.823766
95	0.814843	0.781232	0.792318	0.79395	0.910037	0.890461	0.78489	0.863624	0.342502		0.729484		0.771057	0.92656	0.938669	0.761063	0.384498	0.847458	0.937605	0.867947	0.530733	0.963588		0.937229	0.935849	0.695048			0.400859	0.833359
100	0.811268	0.784248	0.828658	0.83647	0.915421	0.912825	0.801787	0.907362			0.694764		0.767213	0.942334	0.950204	0.767917	0.41468	0.808703	0.93515	0.844761	0.569376	0.906538		0.924863	0.964621				0.396088	0.790809
Time (min)	GPR161-mCherry MEF WT ML141 nt
0	1	1	1	1	1	1	1	1	1	1	1	1	1	1	1	1	1	1	1	1	1	1	1
5	1.08302	0.958127	0.971367	1.01054	1.00444	0.988186	0.98875	0.962204	0.981553	0.958624	1.00174	0.834896	0.946892	1.17336	0.982609	1.02368	1.04955	1.00816	1.05876	0.995471	1.00376	0.997969	0.992377
10	1.11412	0.962721	0.934926	1.00964	0.948156	0.965754	0.942083	0.964084	0.918835	0.938717	0.981364	0.829481	0.920666	1.01523	0.998419	0.873953	1.02728	1.02031	0.99711	0.97534	1.00662	1.01642	0.996881
15	1.1704	0.935512	0.924514	1.00987	0.977682	0.952744	0.965417	0.962768	0.943364	0.987488	0.983575	0.746401	0.961448	1.01592	0.98419	0.814208	1.0345	0.959586	0.994863	0.973662	0.997664	0.991197	0.995149
20	1.21984	0.930565	0.922983	0.998879	0.961464	0.947211	0.973611	0.972358	0.910859	0.991327	0.95957	0.781799	0.956071	1.01782	0.973123	0.695082	1.05296	0.977902	0.973993	0.968629	0.985466	1.00254	0.97176
25	1.24782	0.940989	0.904915	1.02332	0.985861	0.965007	0.975139	1.06337	0.898993	0.854258	0.958781	0.759873	0.958301	1.03702		0.793078	1.05436	1.08202	0.976722	0.991948	0.990138	0.970036	0.973146
30	1.25746	0.999293	0.898637	1.02803	0.996257	0.937341	0.995139	0.932681	0.890119	0.846865	0.924826	0.833311	0.947023	1.00277		0.939526	1.12658	0.943261	0.972227	0.981714	0.990138	0.963433	0.949584
35	1.28887	0.946996	0.908437	1.03162	0.995426	0.959474	0.986667	0.95487	0.889221	0.922366	0.690777	0.87571	0.919486	0.980277		0.966485	1.1988	0.951623	0.977524	0.966616	0.977939	0.980024	0.972107
40	1.25653	0.916608	0.904149	1.01682	0.989188	0.955436	0.996944	0.96352	0.878552	0.860941	0.667088	0.817461	0.95122	0.976817		0.866302	1.1998	0.975513	0.954888	0.981882	0.937192	1.02133	0.941615
45	1.20305	0.934099	0.885163	1.00583	0.995287	0.939584	0.995972	0.950545	0.869778	0.899474	0.635028	0.648395	0.944138	0.991869		0.868124	1.04473	0.867808	0.964039	0.970139	0.972878	0.985102	0.948025
50	1.23663	0.925618	0.922064	0.988338	1.00735	0.950202	0.999028	0.95205	0.854123	0.868619	0.63566	0.693171	0.948728	0.987889		0.901275	1.02447	1.0002	0.939637	0.9641	0.945757	0.974437	0.918226
55	1.19496	0.882155	0.858368	0.990581	0.976573	0.954688	0.98	0.941519	0.825307	0.789848	0.623026	0.81165	0.95712	0.98218		0.976685	1.05436	0.793152	0.929523	0.950176	0.987672	0.985102	0.925849
60	1.14241	0.90742	0.950544	0.985647	0.987663	0.943173	0.987917	0.959571	0.821218	0.77634	0.612129	0.838463	0.956989	1.00571		0.930783	1.03089	0.782401	0.909616	0.952693	0.965611	0.938378	0.945946
65	1.11692	0.922261	0.88991	0.967257	0.967147	0.963063	0.96125	0.936442	0.806362	0.733968	0.598705		0.936402	0.972837		0.789071	1.03952	0.774438	0.928239	0.915283	0.914482	0.931607	0.935031
70	1.10634	0.933922	0.864799	0.960305	0.974078	0.954838	0.971111	0.943776	0.798086	0.581118	0.601706		0.946237	0.961419		0.681967	1.03531	0.745371	0.919249	0.868311	0.987802	0.922973	0.965003
75	1.19123	0.905654	0.85209	0.915228	0.930274	0.939435	0.871528	0.944152	0.802672	0.685909	0.590335		0.949253	0.976471		0.66776	1.02307	0.750149	0.912024	0.859252	0.963275	0.929575	0.928448
80	1.16604	0.874382	0.8452	0.924871	0.881065	0.938537	0.858472	0.940203	0.811646	0.547704	0.594915		0.939287	0.976817		0.70674	1.02207	0.800518	0.906887	0.820164	0.970802	0.916201	0.940402
85	1.1676	0.871555	0.828663	0.803095	0.915719	0.932257	0.915972	0.947537	0.799382	0.517987	0.603285		0.928927	0.965225		0.691075	1.01705	0.755724	0.882325	0.838953	0.985206	0.914339	0.940922
90	1.19994	0.868905	0.822232	0.832249	0.972415	0.936892	0.975556	0.951109	0.784026	0.512726	0.575648		0.945056	0.974394		0.689982	1.0008	0.763289	0.909777	0.829559	0.978329	0.927374	0.788981
95	1.18128	0.886572	0.850406	0.780668	0.869421	0.920742	0.945972	0.935314	0.77924	0.394426	0.58228		0.917781	0.996886		0.767942	1.01204	0.77603	0.886659	0.79584	0.980535	0.920264	0.813756
100	1.17817	0.918375	0.814117	0.814757	0.958969	0.939584	0.9725	0.932493	0.795892	0.375089	0.580227		0.912274	0.971107		0.657923	1.09368	0.753335	0.882806	0.797014	0.971581	0.912477	0.812717
Time (min)	GPR161-mCherry MEF Bbs4 DMSO SAG
0	1	1	1	1	1	1	1	1	1	1	1	1	1	1	1	1	1
5	0.926906	1.02029	0.966107	0.991445	0.988979	1.02935	0.996246	1.16887	1.15815	0.995403	0.991434	0.998943	1.03214	1.18502	1.02948	1.42581	0.986832
10	1.00459	0.98108	0.929253	1.00532	0.566902	0.988302	1.00863	1.3479	1.07369	1.0187	0.903499	1.00814	0.614465	1.01743	1.03171	1.23548	0.992753
15	0.913545	1.21245	1.09839	1.05965	0.362838	0.997075	1.00413	1.29227	0.916109	1.03405	0.723604	1.0167	0.846456	0.979896	1.03019	1.47298	0.979231
20	0.893503	1.0294	1.10925	1.04023	0.265369	0.985702	0.98517	1.34923	0.93039	1.02633	0.648674	1.00893	0.297714	0.959479	1.06413	1.40941	0.970924
25	0.894682	0.674721	1.03916	1.2867	0.288789	0.98386	0.92247	1.27792	0.90852	1.01527	0.667871	1.01263	0.34966	0.947699	1.03465	1.29207	0.971719
30	0.864029	0.616139	0.846331	1.54012	0.354228	0.988951	0.598836	1.44724	1.01012	1.03849	0.752503	1.01543	0.390223	0.951311	1.02572	1.22419	0.976138
35	0.920487	0.641669	1.05002	1.10798	0.359394	0.974762	0.407546	1.39867	1.03958	0.961979	0.525338	1.02067	0.411269	1.00927	1.04416	0.963038	1.00716
40	0.846869	0.649875	0.796973	1.11052	0.399862	0.993284	0.325699	1.43554	1.31761	0.955123	0.400041	1.01718	0.409165	0.953824	1.02772	1.02366	0.979408
45	0.84163	0.596991	0.970056	1.12763	0.325469	0.979419	0.284963	1.44018	1.37824	1.01932	0.355145	1.01781	0.50397	0.958065	1.02513	1.01855	0.981175
50	0.842023	0.589013	1.01514	1.13549	0.474427	0.969887	0.288342	1.40066	0.912926	1.0575	0.311074	0.957664	0.495073	0.879535	1.04228	0.903763	1.0023
55	0.840582	0.630271	1.00658	1.06335	0.408817	0.994584	0.189037	1.38389	0.883793	1.08126	0.34792	0.95148	0.508753	0.873567	1.04381	0.85457	0.979761
60	0.822112	0.602006	1.13985	0.960462	0.402618	0.972162	0.145673	1.37263	0.856292	1.09162	0.314687	0.948943	0.49603	0.873881	1.04592	0.813306	0.982148
65	0.82316	0.593116	1.07305	0.74289	0.489582	0.971945		1.69867	0.788314	1.11336	0.240272	0.959884	0.680953	0.840427	1.02243	0.832796	0.916924
70	0.813204	0.614999	0.960842	0.766705	0.434131	0.946166		1.74967	0.271993	1.00514	0.240685	0.95629	0.577346	0.855976	1.02208	0.731183	0.990278
75	0.820016	0.614315	1.05561	0.888092	0.390046	0.933276		1.80177	0.524237	1.01215	0.202704	0.946406	0.47594	0.981938	1.02948	0.409677	0.978612
80	0.830888	0.618418	0.911484	0.704277	0.411917	0.949198		1.79117	0.4929	0.97164	0.300341	0.948837	0.565197	0.877022	1.02419	0.447984	0.97711
85	0.803511	0.554593	0.591313	0.697803	0.448769	0.958731		1.85497	0.463522	0.985898	0.312003	0.95703	0.576772	0.859589	1.03688	0.442204	0.980115
90	0.728452	0.593572	0.625535	0.619422	0.44653	0.941075		1.85386	0.347315	0.988235	0.283414	0.956395	0.622501	0.736611	1.02608	0.441935	0.978524
95	0.430574	0.668338	0.684436	0.734798	0.407784	0.944974		1.80066	0.258446	0.98956	0.293942	0.929334	0.558404	0.839328	1.02185	0.437097	0.985594
100	0.416034	0.384089	0.751234	0.895954	0.43017	0.939991		1.65453	0.17937	0.977873	0.283414	0.944979	0.615326	0.87765	0.953019	0.459274	0.967123
Time (min)	GPR161-mCherry MEF Bbs4 DMSO nt
0	1	1	1	1	1	1	1	1	1	1	1	1	1	1	1	1	1
5	0.989649	0.995966	1.00694	0.947574	0.957132	0.997497	0.997825	0.966003	0.983729	1.01263	0.9654	1.01469	1.04124	1.02963	0.82348	0.789181	0.937346
10	0.974319	1.01067	0.993975	0.93735	1.02682	0.956574	0.994306	0.986154	0.976739	1.01457	0.932963	0.997818	1.27553	1.03803	0.917136	0.927253	0.913584
15	0.99109	1.02304	0.996202	0.936848	1.24768	0.937527	0.998976	1.0382	0.984814	1.00883	0.957677	1.01964	1.25761	1.01961		0.897373	0.973773
20	1.01677	1.01757	0.973281	0.932839	1.08523	0.913365	0.992003	1.00099	0.994094	1.0098	1.0071	0.976287	1.35759	1.01336		0.984084	0.979153
25	1.10941	1.0346	0.983104	0.936648	1.02657	0.876252	1.01164	1.03598	0.970592	1.01201	0.985789	1.00917	1.39559	1.03417		1.01953	1.05873
30	1.05372	1.05827	0.982842	0.886427	0.99273	0.872987	0.988996	1.01397	0.952513	1.00159	0.975595	1.04335	1.4174	1.03203		1.02002	0.960547
35	1.01009	1.05342	0.955861	0.856957	0.937077	0.851872	0.99309	1.02621	0.98843	1.01607	0.995212	1.00582	1.5122	1.02895		0.928425	1.01188
40	1.10718	1.04563	0.966994	0.875601	0.933567	0.852525	0.999424	1.01545	0.954803	1.0098	0.983472	1.01542	1.53747	1.00737		0.842301	0.966151
45	1.02699	1.04796	0.954289	0.772554	0.984207	0.842947	1.02111	1.01261	0.943835	1.01245	0.981001	1.01149	1.5461	1.01636		0.808515	0.958754
50	1.03498	1.03953	0.933464	0.660485		0.851437	1.0142	0.998517	0.956129	1.01298	0.953197	1.03564	1.60894	0.994347		0.787911	0.955503
55	1.03525	1.058	0.936084			0.845668	1.01708	0.995055	0.918404	0.997528	0.966018	1.00567	1.64997	0.997431		0.793087	0.962004
60	1.02804	1.04706	0.949312			0.855355	1.00461	0.997651	0.939255	1.0166	1.06905	1.0144	1.71475	1.00891		0.710575	1.07476
65	1.02254	1.03747	0.940406			0.876578	1.00531	0.980838	1.0147	1.02852	1.00108	0.979051	1.76182	0.94827		0.638219	0.870769
70	1.02372	1.0216	0.934119			0.842838	1.00486	0.971937	1.05424	1.03655	0.96123	0.644748	1.77068	0.87804		0.606777	1.03262
75	1.02241	1.03317	0.932155			0.828472	1.02719	0.962789	0.938653	1.03117	0.959222	0.543643	1.78298	0.971309		0.66722	1.0139
80	1.02044	1.01273	0.934512			0.828798	1.01926	0.949932	1.01229	1.0211	0.952425	0.465377	1.81624	0.947328		0.509618	1.02432
85	1.01913	0.937612	0.937132			0.843492	1.00838	0.912968	0.965168	1.00759	1.07322	0.429153	1.80954	0.953923		0.564691	1.03687
90	1.00734	0.927842	0.908841			0.841315	0.997569	0.898751	0.961914	1.02393	0.968644	0.465377	1.84604	0.973707		0.53237	1.13293
95	0.987945	0.923449	0.943287			0.812799	1.0112	0.89121	0.724599	1.00592	0.975904	0.433372	1.86612	0.963258		0.516356	0.969177
100	1.00707	0.911438	0.924034			0.823357	1.00857	0.884782	0.72701	1.01342	0.966481	0.530113	1.84604	0.967883		0.538424	0.962004
Time (min)	GPR161-mCherry MEF Bbs4 ML141 SAG
0	1	1	1	1	1	1	1	1	1	1	1	1	1	1	1	1	1	1	1	1	1	1	1
5	1.06675	0.99111	0.96755	0.992096	1.02198	1.04047	0.987364	0.999028	1.10848	0.986942	0.982739	1.00849	0.919113	0.981712	1.00702	1.02022	1.25608	0.926433	0.996871	0.994574	1.02072	1.05699	0.989107
10	1.10323	0.97723	0.965352	1.00884	1.04784	1.05577	0.967407	1.05588	1.02398	0.975042	0.96213	0.992212	0.904336	0.892934	1.10266	1.02385	1.19202	0.953822	0.95758	1.03168	1.0154	1.37161	0.978106
15	1.07193	0.986432	0.955656	1.00214	0.862312	1.04332	0.980869	1.04227	1.17934	0.970303	0.964362	0.933899	0.898503	0.907066	0.96324	0.881936	1.16673	0.915287	0.938456	1.04649	1.07062	1.12135	0.849223
20	1.13739	0.978166	0.939367	1.00161	0.833779	1.08145	1.03283	1.03596	1.04225	1.00558	0.934564	0.929306	0.749757	0.892934	1.21922	0.830769	1.12262	0.996815	0.922723	1.05367	1.05564	1.04038	0.825173
25	1.1097	0.952277	0.944926	1.00563	0.926785	1.0428	1.00201	1.10678	0.990188	0.988943	0.928639	0.900949	0.676648	0.880632	1.04348	0.81815	1.13289	1.03121	0.925852	1.04766	1.04727	0.923028	0.831536
30	1.10919	0.908609	0.942728	1.0209	0.916829	1.05681	0.962683	1.08892	1.03516	0.951874	0.908115	0.900349	0.690647	0.854364	1.0257	0.796197	1.24772	0.70828	0.939673	1.04781	1.03023	0.897161	0.835418
35	1.10168	0.884591	0.921526	1.05131	0.836693	1.15331	0.984766	1.10313	1.01363	0.966407	0.875225	0.891663	0.696481	0.882461	1.10415	0.803803	1.22414	0.625478	0.947844	1.01261	1.03612	0.852997	0.814064
40	1.1053	0.895352	0.925404	1.06765	0.825158	1.13697	0.941545	1.10143	1.00491	0.966933	0.867926	0.838143	0.660121	0.858687	1.1061	0.787035	1.17624	0.611465	0.994871	1.0264	1.02555	0.808412	0.782571
45	1.10453	0.882408	0.939496	1.04206	0.897887	1.05785	0.964809	1.0871	1.00191	0.96588	0.87909	0.838742	0.689675	0.841397	1.10938	0.857044	1.22186	0.561783	1.00304	0.731926	1.04989	0.748055	0.785807
50	0.373609	0.878353	0.962379	0.992632	0.945605	1.10324	0.938002	1.05151	0.985555	0.951348	0.854272	0.785022	0.615205	0.755278	1.0792	0.825065	1.24829	0.440764	1.00269	0.71858	1.04571	0.758991	0.806191
55	0.171539	0.853712	0.865934	1.00831	0.821394	0.965759	0.923359	1.06754	0.957209	0.97757	0.981795		0.54929	0.655528	1.09982	0.848574	1.25399	0.738535	1.00435	0.723713	1.01845	0.75205	0.762619
60		0.709139	0.866839	0.956463	0.825765	0.825162	0.778578	1.08941	0.983647	0.977254	1.04981		0.615011	0.627099	0.825463	0.794296	1.24886	1.33185	0.977834	0.69189	1.02158	0.769295	0.759383
65		0.609482	1.11299	0.926189	0.818116	0.614008	0.73949	1.12646	0.908694	0.968513	1.17158		0.608594	0.563757	0.802899	0.854105	1.23593	1.7121	0.965925	0.680305	0.945777	0.747844	0.751402
70		0.688553	1.36665	0.90998	1.06605	0.458885	0.753897	1.13848	0.85909	0.957982	1.19596		0.616566	0.489277		0.411927	1.22453	1.62548	0.948279	0.681772	0.943151	0.706835	0.745902
75		0.7068	1.434	1.07703	1.36887	0.298054	1.14738	1.16825	0.906241	0.991575	1.1945		0.526541	0.510723		0.363699	1.1884	1.58631	0.948713	0.671946	0.94741	0.748896	0.761217
80		0.733313	1.45262	1.16624	1.47098	0.194812	1.42041	1.11164	0.882257	1.19355	1.13559		0.463154	0.515877		0.309421	1.0846	1.63503	0.96775	0.633964	0.927963	0.692955	0.781601
85		0.801466	1.51752	1.21407	1.48798		1.32806	1.08965	0.792587	1.24621	1.15225		0.366712	0.545802		0.293863	0.739163	1.57166	0.961666	0.542308	0.892264	0.671924	0.735332
90		0.778072	1.41422	1.19478	1.51566		1.17324	1.11224	0.506132	1.29023	1.15543		0.373129	0.60798		0.267934	0.638023	0.422293	0.920984	0.4989	0.816395	0.611356	0.733822
95		0.759046	1.26025	1.16597	1.47924		1.01027	1.07969	0.607522	1.32835	1.17492		0.37449	0.518204		0.295765	0.453422	0.378025	0.907424	0.493181	0.751952	0.357518	0.74698
100		0.78665	1.20039	1.08426	1.46175		0.894072	1.01822		1.36089	1.1745		0.468793	0.858354		0.310285	0.236312	0.416242	0.908206	0.47353	0.720298	0.290852	0.787209
Time (min)	GPR161-mCherry MEF Bbs4 ML141 nt
0	1	1	1	1	1	1	1	1	1	1	1	1	1	1	1	1	1
5	0.99736	1.07561	1.0703	0.941597	1.10561	0.989089	0.97429	0.990032	1.00286	1.00261	1.02192	0.997087	0.986847	0.977887	1.06584	1.02224	1.09634
10	1.00978	0.939625	1.03147	0.913786	0.812003	0.990404	0.972725	1.01296	0.9926	1.00783	0.983662	1.01609	1.03926	0.977286	1.04783	1.01849	1.02996
15	0.999922	0.990907	1.03296	0.90584	0.820176	0.967661	0.924212	1.03708	0.98541	1.04678	0.992429	0.987793	1.06151	0.979988	1.02792	1.03225	0.889828
20	1.01887	1.07234	1.01163	0.905046	0.873521	0.977521	0.931813	1.04167	0.993997	1.04137	0.920303	0.969483	0.908134	0.952171	1.01327	1.01626	0.937615
25	0.930668	1.10592	1.00149	0.884783	0.977414	0.973314	0.897384	1.04107	0.995742	1.04808	1.00936	0.96657	0.890125	0.98399	1.0051	0.991939	0.889367
30	0.906366	0.917343	1.00235	0.875646	0.81695	0.968187	0.932931	1.0632	0.98918	1.0587	1.01614	0.955056	0.813234	0.932059	1.01225	0.965671	0.904272
35	0.890683	0.850004	1.03211	0.869686	0.81652	0.986986	0.863626	1.10865	1.00893	1.03578	0.934549	0.927036	0.820923	0.909646	1.01626	0.911744	0.945605
40	0.892547	0.785369	0.857051	0.793603	0.777371	1.00118	0.938744	0.766348	0.98925	1.03783	0.992628	0.814954	0.835492	0.908645	1.0113	0.799722	0.925784
45	0.873991	0.818301	0.780137	0.538737	0.802108	0.983173	0.849095	0.726475	0.997277	0.989378	0.891213	0.785268	0.775395	0.887432	0.996719	0.719944	0.909035
50	0.854658	0.776767	0.789524		0.785975	0.957539	0.875028	0.622408	0.994415	0.957883	0.901873	0.769732	0.814448	0.901441	1.02632	0.608339	0.90504
55	0.873214	0.703858	0.772349		0.788557	0.950046	0.948357	0.651715	0.986736	0.981178	0.891114	0.781107	0.729664	0.872624	1.02625	0.524114	0.911494
60	0.890683	0.624232	0.786751		0.815444	0.967793		0.661284	0.995323	0.938688	0.941522	0.749341	0.739174	0.890234	1.02202	0.498819	0.974647
65	0.85295	0.604817	0.807553		0.746397	0.96845		0.55303	0.987435	0.982855	0.943116	0.739215	0.715297	0.888433	1.02377	0.634051	0.904733
70	0.85823	0.326042	0.804459		0.757797	0.982779		0.634171	0.993508	0.986582	1.01146	0.727008	0.711048	0.86652	1.02311	0.503266	0.882299
75	0.831134		0.860892		0.630458	0.973446		0.563796	0.986597	1.03112	0.858936	0.840338	0.714488	0.864219	1.00146	0.445309	0.864782
80	0.837966		0.847344		0.606582	0.976075		0.547847	0.982269	1.06038	0.887527	0.727979	0.689599	0.877827	1.0121	0.470883	0.986632
85	0.837733		0.840943		0.33405	0.978835		0.563796	0.987574	1.03858	0.914724	0.765432	0.627074	0.896838	1.02749	0.446838	0.740473
90	0.786801		0.825261		0.239191	0.983042		0.5313	0.985829	1.03709	0.923889	0.846997	0.622825	0.881629	1.02814	0.396664	0.755378
95	0.794798		0.833049			1.11489		0.501396	1.01787	0.994782	0.619845	0.851574	0.573047	0.868221	1.03157		0.827289
100	0.803416		0.878814			1.09215		0.594099	0.777382	1.00484	0.712891	0.810653	0.490085	0.869822	1.03864		0.78319
