# Supplementary material for: BBSome-deficient cells activate intraciliary CDC42 to trigger actin-dependent ciliary ectocytosis
Source: EMBO Rep. 2024 Nov 25;26(1):36–60. doi: 10.1038/s44319-024-00326-z (PMC11724091; doi:10.1038/s44319-024-00326-z)
Supplement: Supplementary file 10 — Source data Fig. 5 [file 44319_2024_326_MOESM10_ESM.zip]

Archive with 21 entries (15 files):
- Source data F5/
- Source data F5/A/
- Source data F5/A/MAX_MEF Bbs4 KO_Arl13BmNG_LifeActRFP_DMSO_SAG_01_decon.tif
- Source data F5/A/MAX_MEFs_WT_Arl13BmNG_LifeActRFP_ML141_SAG_01_decon.tif
- Source data F5/A/MAX_MEF_Bbs4 KO_Arl13BmNG_LifeActRFP_ML141_SAG_08_decon.tif
- Source data F5/A/MAX_MEF_WT_Arl13BmNG_LifeActRFP_DMSO_SAG_01_decon.tif
- Source data F5/B/
- Source data F5/B/MEF Bbs4ko ARL13BmNG_LifeActRFP_DMSO_SAG Rotated.tif
- Source data F5/B/MEF Bbs4ko ARL13BmNG_LifeActRFP_DMSO_SAG.tif
- Source data F5/B/MEF Bbs4ko ARL13BmNG_LifeActRFP_ML141_SAG rotated.tif
- Source data F5/B/MEF Bbs4ko ARL13BmNG_LifeActRFP_ML141_SAG.tif
- Source data F5/B/MEF WT ARL13BmNG_LifeActRFP_DMSO_SAG Rotated.tif
- Source data F5/B/MEF WT ARL13BmNG_LifeActRFP_DMSO_SAG.tif
- Source data F5/B/MEF WT ARL13BmNG_LifeActRFP_ML141_SAG Rotated.tif
- Source data F5/B/MEF WT ARL13BmNG_LifeActRFP_ML141_SAG.tif
- Source data F5/C/
- Source data F5/C/Source data F5 C.xlsx
- Source data F5/D/
- Source data F5/D/Source data F5 D.xlsx
- Source data F5/E/
- Source data F5/E/Source data F5 E.xlsx
