# Supplementary material for: BBSome-deficient cells activate intraciliary CDC42 to trigger actin-dependent ciliary ectocytosis
Source: EMBO Rep. 2024 Nov 25;26(1):36–60. doi: 10.1038/s44319-024-00326-z (PMC11724091; doi:10.1038/s44319-024-00326-z)
Supplement: Supplementary file 10 — Source data Fig. 5 [file 44319_2024_326_MOESM10_ESM.zip › Source data F5/C/Source data F5 C.xlsx]

## Sheet: F5 C
Frequency of the Actin polymerization events
Live cell imaging sessions	1	2	3	4
WT DMSO	0.11	0.18	0.15	0.06
WT ML141	0	0.08	0.08	0
Bbs4 KO DMSO	0.36	0.3	0.25	0.1
Bbs4 KO ML141	0.09	0.09	0.11	0.125
Contingency Table for statistics
	WT DMSO	WT ML141	Bbs4 KO DMSO	Bbs4 KO ML141
Actin event	6	2	10	4
No actin event	45	52	29	35
