# Supplementary material for: BBSome-deficient cells activate intraciliary CDC42 to trigger actin-dependent ciliary ectocytosis
Source: EMBO Rep. 2024 Nov 25;26(1):36–60. doi: 10.1038/s44319-024-00326-z (PMC11724091; doi:10.1038/s44319-024-00326-z)
Supplement: Supplementary file 10 — Source data Fig. 5 [file 44319_2024_326_MOESM10_ESM.zip › Source data F5/D/Source data F5 D.xlsx]

## Sheet: F5 D
	ARL13B-mNG LifeAct-RFP MEF +SAG
	WT DMSO	WT ML141	Bbs4 KO DMSO	4KO ML141
Duration of the detected F-actin polymerization events in minutes	20	2	2	2
	32	4	44	6
	98		2	2
	6		8	4
	72		2
	20		22
			8
			6
			8
			16
