# Supplementary material for: BBSome-deficient cells activate intraciliary CDC42 to trigger actin-dependent ciliary ectocytosis
Source: EMBO Rep. 2024 Nov 25;26(1):36–60. doi: 10.1038/s44319-024-00326-z (PMC11724091; doi:10.1038/s44319-024-00326-z)
Supplement: Supplementary file 10 — Source data Fig. 5 [file 44319_2024_326_MOESM10_ESM.zip › Source data F5/E/Source data F5 E.xlsx]

## Sheet: F5 E
Frequency of the Actin polymerization events
Live cell imaging sessions	1	2	3	4	5	6
Bbs4KO CDC42-WT	0.5	0.429	0.625	0.167	0.333	0.083
Bbs4KO CDC42-DN	0.125	0.25	0	0.167	0	0
Contingency Table for statistics
	KO 42-WT	KO 42-DN
Actin event	16	4
No actin event	31	36
